# Supplementary material for: Bibliometric Analysis of 100 Most-Cited Articles in Delirium
Source: Front Psychiatry. 2022 Jul 6;13:931632. doi: 10.3389/fpsyt.2022.931632 (PMC9298977; doi:10.3389/fpsyt.2022.931632)
Supplement: Supplementary file 2 [file Data_Sheet_1.ZIP]

Archive with 1 entries (1 files):
- Supplementary file 1 original data of the 100 most-cited articles.txt
