# Supplementary material for: Bibliometric Analysis of 100 Most-Cited Articles in Delirium
Source: Front Psychiatry. 2022 Jul 6;13:931632. doi: 10.3389/fpsyt.2022.931632 (PMC9298977; doi:10.3389/fpsyt.2022.931632)
Supplement: Supplementary file 2 [file Data_Sheet_1.ZIP › Supplementary file 1 original data of the 100 most-cited articles.txt]

FN Clarivate Analytics Web of Science
VR 1.0
PT J
AU INOUYE, SK
   VANDYCK, CH
   ALESSI, CA
   BALKIN, S
   SIEGAL, AP
   HORWITZ, RI
AF INOUYE, SK
   VANDYCK, CH
   ALESSI, CA
   BALKIN, S
   SIEGAL, AP
   HORWITZ, RI
TI CLARIFYING CONFUSION - THE CONFUSION ASSESSMENT METHOD - A NEW METHOD
   FOR DETECTION OF DELIRIUM
SO ANNALS OF INTERNAL MEDICINE
LA English
DT Article
C1 YALE UNIV, SCH MED, NEW HAVEN, CT 06510 USA.
   UNIV CHICAGO, SCH MED, CHICAGO, IL 60637 USA.
RI Inouye, Sharon/R-7216-2019
CR ANTHONY JC, 1985, GEN HOSP PSYCHIAT, V7, P36, DOI 10.1016/0163-8343(85)90008-8
   BEDFORD PD, 1959, BRIT MED J, V2, P185, DOI 10.1136/bmj.2.5145.185
   BERGGREN D, 1987, ANESTH ANALG, V66, P497
   CAMERON DJ, 1987, J AM GERIATR SOC, V35, P1007, DOI 10.1111/j.1532-5415.1987.tb04004.x
   CAVALIERI TA, 1984, J AM OSTEOPATH ASSOC, V83, P801
   CAVANAUGH SV, 1983, GEN HOSP PSYCHIAT, V5, P15, DOI 10.1016/0163-8343(83)90038-5
   Chedru F, 1972, Cortex, V8, P395
   Chisholm S E, 1982, J Gerontol Nurs, V8, P87
   CUMMINGS JL, 1985, CLIN NEUROPSYCHIATRY, P9
   Doty Edwin J., 1946, GERIATRICS, V1, P21
   Feinstein AR, 1987, CLINIMETRICS, P194
   FEINSTEIN AR, 1985, CLIN EPIDEMIOLOGY AR, P145
   FLINT FJ, 1956, BRIT MED J, V2, P1537, DOI 10.1136/bmj.2.5008.1537
   FOLSTEIN MF, 1975, J PSYCHIAT RES, V12, P189, DOI 10.1016/0022-3956(75)90026-6
   Foreman M D, 1984, Dimens Crit Care Nurs, V3, P207, DOI 10.1097/00003465-198407000-00003
   FOREMAN MD, 1989, RES NURS HEALTH, V12, P21, DOI 10.1002/nur.4770120105
   FOREMAN MD, 1986, NURS RES, V35, P34
   FRANCIS J, 1988, CLIN RES, V36, pA711
   GILLICK MR, 1982, SOC SCI MED, V16, P1033, DOI 10.1016/0277-9536(82)90175-7
   GUSTAFSON Y, 1988, J AM GERIATR SOC, V36, P525, DOI 10.1111/j.1532-5415.1988.tb04023.x
   Hodkinson H M, 1973, J R Coll Physicians Lond, V7, P305
   INOUYE SK, 1989, CLIN RES, V37, pA524
   JACOBS JW, 1977, ANN INTERN MED, V86, P40, DOI 10.7326/0003-4819-86-1-40
   JOLLEY D, 1981, ACUTE GERIATRIC MED, P175
   KATZ NM, 1972, ARCH SURG-CHICAGO, V104, P310
   KIERNAN RJ, 1987, ANN INTERN MED, V107, P481, DOI 10.7326/0003-4819-107-4-481
   LAMONT CT, 1983, J AM GERIATR SOC, V31, P282, DOI 10.1111/j.1532-5415.1983.tb04872.x
   Levkoff S E, 1986, Annu Rev Gerontol Geriatr, V6, P1
   LIPOWSKI ZJ, 1987, JAMA-J AM MED ASSOC, V258, P1789, DOI 10.1001/jama.258.13.1789
   LIPOWSKI ZJ, 1983, AM J PSYCHIAT, V140, P1426
   LIPOWSKI ZJ, 1984, CLIN NEUROLOGY AGING, P279
   LOWY FH, 1973, COMPR PSYCHIAT, V14, P331, DOI 10.1016/0010-440X(73)90025-4
   MCKHANN GM, 1980, PRINCIPLES PRACTICE, P1188
   MORSE RM, 1971, AM J PSYCHIAT, V128, P111, DOI 10.1176/ajp.128.1.111
   PURDLE FR, 1981, ANN EMERG MED, V10, P455, DOI 10.1016/S0196-0644(81)80276-4
   RABINS PV, 1982, BRIT J PSYCHIAT, V140, P149, DOI 10.1192/bjp.140.2.149
   SCHERR PA, 1988, AM J EPIDEMIOL, V128, P1084
   SCHWAMM LH, 1987, ANN INTERN MED, V107, P486, DOI 10.7326/0003-4819-107-4-486
   SEYMOUR DG, 1980, AGE AGEING, V9, P137, DOI 10.1093/ageing/9.3.137
   STRUB RL, 1977, MENTAL STATUS EXAMIN, P18
   TRZEPACZ PT, 1988, PSYCHIAT RES, V23, P89, DOI 10.1016/0165-1781(88)90037-6
   TRZEPACZ PT, 1985, GEN HOSP PSYCHIAT, V7, P101, DOI 10.1016/0163-8343(85)90018-0
   WARSHAW GA, 1982, JAMA-J AM MED ASSOC, V248, P847, DOI 10.1001/jama.248.7.847
   WEDDINGTON WW, 1982, PSYCHOSOMATICS, V23, P1232
   WILLIAMS MA, 1985, RES NURS HEALTH, V8, P31, DOI 10.1002/nur.4770080107
   WILLIAMS MA, 1985, RES NURS HEALTH, V8, P329, DOI 10.1002/nur.4770080405
   WILLIAMS MA, 1979, NURS RES, V28, P25
   WILLIAMS MA, 1986, NEW FRONTIERS NURSIN, P390
   Zarit SH, 1983, CLIN GEROPSYCHOLOGY, P38
   1980, DIAGNOSTIC STATISTIC, P104
   1981, J R COLL PHYSICIANS, V15, P141
   1987, DIAGNOSTIC STATISTIC, P97
NR 52
TC 3091
Z9 3196
U1 5
U2 98
PU AMER COLL PHYSICIANS
PI PHILADELPHIA
PA INDEPENDENCE MALL WEST 6TH AND RACE ST, PHILADELPHIA, PA 19106-1572 USA
SN 0003-4819
EI 1539-3704
J9 ANN INTERN MED
JI Ann. Intern. Med.
PD DEC 15
PY 1990
VL 113
IS 12
BP 941
EP 948
DI 10.7326/0003-4819-113-12-941
PG 8
WC Medicine, General & Internal
WE Science Citation Index Expanded (SCI-EXPANDED)
SC General & Internal Medicine
GA EM297
UT WOS:A1990EM29700008
PM 2240918
DA 2022-04-18
ER

PT J
AU Barr, J
   Fraser, GL
   Puntillo, K
   Ely, EW
   Gelinas, C
   Dasta, JF
   Davidson, JE
   Devlin, JW
   Kress, JP
   Davidson, JE
   Devlin, JW
   Kress, JP
   Joffe, AM
   Coursin, DB
   Herr, DL
   Tung, A
   Robinson, BRH
   Fontaine, DK
   Ramsay, MA
   Riker, RR
   Sessler, CN
   Pun, B
   Skrobik, Y
   Jaeschke, R
AF Barr, Juliana
   Fraser, Gilles L.
   Puntillo, Kathleen
   Ely, E. Wesley
   Gelinas, Celine
   Dasta, Joseph F.
   Davidson, Judy E.
   Devlin, John W.
   Kress, John P.
   Davidson, Judy E.
   Devlin, John W.
   Kress, John P.
   Joffe, Aaron M.
   Coursin, Douglas B.
   Herr, Daniel L.
   Tung, Avery
   Robinson, Bryce R. H.
   Fontaine, Dorrie K.
   Ramsay, Michael A.
   Riker, Richard R.
   Sessler, Curtis N.
   Pun, Brenda
   Skrobik, Yoanna
   Jaeschke, Roman
TI Clinical Practice Guidelines for the Management of Pain, Agitation, and
   Delirium in Adult Patients in the Intensive Care Unit
SO CRITICAL CARE MEDICINE
LA English
DT Article
DE agitation; analgesia; critical care medicine; delirium; evidence-based
   medicine; GRADE; guidelines; intensive care; outcomes; pain; protocols;
   sedation
ID CRITICALLY-ILL PATIENTS; MECHANICALLY VENTILATED PATIENTS; CONFUSION
   ASSESSMENT METHOD; TORSADES-DE-POINTES; POSTTRAUMATIC-STRESS-DISORDER;
   LONG-TERM SEDATION; QUALITY-OF-LIFE; ANALGESIA-BASED SEDATION; CHEST
   TUBE REMOVAL; NONSTEROIDAL ANTIINFLAMMATORY DRUGS
AB Objective: To revise the "Clinical Practice Guidelines for the Sustained Use of Sedatives and Analgesics in the Critically III Adult" published in Critical Care Medicine in 2002.
   Methods: The American College of Critical Care Medicine assembled a 20-person, multidisciplinary, multi-institutional task force with expertise in guideline development, pain, agitation and sedation, delirium management, and associated outcomes in adult critically ill patients. The task force, divided into four subcommittees, collaborated over 6 yr in person, via teleconferences, and via electronic communication. Subcommittees were responsible for developing relevant clinical questions, using the Grading of Recommendations Assessment, Development and Evaluation method (http://www.gradeworkinggroup.org) to review, evaluate, and summarize the literature, and to develop clinical statements (descriptive) and recommendations (actionable). With the help of a professional librarian and Refworks(R) database software, they developed a Web-based electronic database of over 19,000 references extracted from eight clinical search engines, related to pain and analgesia, agitation and sedation, delirium, and related clinical outcomes in adult ICU patients. The group also used psychometric analyses to evaluate and compare pain, agitation/sedation, and delirium assessment tools. All task force members were allowed to review the literature supporting each statement and recommendation and provided feedback to the subcommittees. Group consensus was achieved for all statements and recommendations using the nominal group technique and the modified Delphi method, with anonymous voting by all task force members using E-Survey (http://www.esurvey.com). All voting was completed in December 2010. Relevant studies published after this date and prior to publication of these guidelines were referenced in the text. The quality of evidence for each statement and recommendation was ranked as high (A), moderate (B), or low/very low (C). The strength of recommendations was ranked as strong (1) or weak (2), and either in favor of (+) or against (-) an intervention. A strong recommendation (either for or against) indicated that the intervention's desirable effects either clearly outweighed its undesirable effects (risks, burdens, and costs) or it did not. For all strong recommendations, the phrase "We recommend ..." is used throughout. A weak recommendation, either for or against an intervention, indicated that the tradeoff between desirable and undesirable effects was less clear. For all weak recommendations, the phrase "We suggest ..." is used throughout. In the absence of sufficient evidence, or when group consensus could not be achieved, no recommendation (0) was made. Consensus based on expert opinion was not used as a substitute for a lack of evidence. A consistent method for addressing potential conflict of interest was followed if task force members were coauthors of related research. The development of this guideline was independent of any industry funding.
   Conclusion: These guidelines provide a roadmap for developing integrated, evidence-based, and patient-centered protocols for preventing and treating pain, agitation, and delirium in critically ill patients. (Crit Care Med 2013; 41:263-306)
C1 [Barr, Juliana] VA Palo Alto Hlth Care Syst, Palo Alto, CA 94304 USA.
   [Barr, Juliana] Stanford Univ, Sch Med, Stanford, CA 94305 USA.
   [Fraser, Gilles L.; Riker, Richard R.] Tufts Univ, Sch Med, Maine Med Ctr, Portland, ME USA.
   [Puntillo, Kathleen] Univ Calif San Francisco, Dept Physiol Nursing, San Francisco, CA USA.
   [Ely, E. Wesley] Vanderbilt Univ, Med Ctr, VA Tennessee Valley Healthcare Syst, VA GRECC Geriatr Res Educ Clin Ctr, Nashville, TN USA.
   [Gelinas, Celine] McGill Univ, Ingram Sch Nursing, Montreal, PQ, Canada.
   [Gelinas, Celine] McGill Univ, Jewish Gen Hosp, Ctr Nursing Res, Lady Davis Inst, Montreal, PQ H3T 1E2, Canada.
   [Dasta, Joseph F.] Ohio State Univ, Coll Pharm, Columbus, OH 43210 USA.
   [Dasta, Joseph F.] Univ Texas Austin, Coll Pharm, Austin, TX 78712 USA.
   [Davidson, Judy E.] Scripps Hlth, Scripps Clin Ctr, La Jolla, CA USA.
   [Devlin, John W.] Tufts Univ Med, Dept Pharm Practice, Div Pulm Crit Care & Sleep Med, Special & Sci Staff,Northeastern Univ, Boston, MA USA.
   [Kress, John P.] Univ Chicago, Dept Med, Sect Pulm & Crit Care, Chicago, IL 60637 USA.
   [Joffe, Aaron M.] Univ Washington, Harborview Med Ctr, Dept Anesthesiol & Pain Med, Seattle, WA 98104 USA.
   [Coursin, Douglas B.] Univ Wisconsin, Dept Anesthesiol, Sch Med & Publ Hlth, Madison, WI USA.
   [Coursin, Douglas B.] Univ Wisconsin, Dept Internal Med, Sch Med & Publ Hlth, Madison, WI USA.
   [Herr, Daniel L.] Univ Maryland, Ctr Shock Trauma, Div Trauma Crit Care Med, Baltimore, MD 21201 USA.
   [Tung, Avery] Univ Chicago, Dept Anesthesia & Crit Care, Chicago, IL 60637 USA.
   [Robinson, Bryce R. H.] Univ Cincinnati, Dept Surg, Div Trauma & Crit Care, Cincinnati, OH 45267 USA.
   [Fontaine, Dorrie K.] Univ Virginia, Sch Nursing, Charlottesville, VA 22903 USA.
   [Ramsay, Michael A.] Baylor Univ, Med Ctr, Dallas, TX USA.
   [Sessler, Curtis N.] Virginia Commonwealth Univ Heath Syst, Dept Internal Med, Richmond, VA USA.
   [Pun, Brenda] Vanderbilt Univ, Med Ctr, Dept Allergy Pulm & Crit Care Med, Nashville, TN USA.
   [Skrobik, Yoanna] Univ Montreal, Montreal, PQ, Canada.
   [Jaeschke, Roman] McMaster Univ, Hamilton, ON, Canada.
   [Jaeschke, Roman] St Josephs Hosp, Dept Med, Hamilton, ON, Canada.
   [Jaeschke, Roman] St Josephs Hosp, Dept Clin Epidemiol & Biostat, Hamilton, ON, Canada.
RP Barr, J (通讯作者)，VA Palo Alto Hlth Care Syst, Palo Alto, CA 94304 USA.
EM barrj@stanford.edu
RI Skrobik, Yoanna/J-6393-2013; Riker, Richard/AAP-1760-2020; Herr,
   Daniel/X-4215-2019; Davidson, Judy E./G-6967-2014; Ramsay,
   Michael/AAX-8362-2021; Gélinas, Céline/AAE-2653-2022; Skrobik,
   Yoanna/K-8165-2014; Ely, E. Wesley/Z-2018-2019; kishman,
   charles/H-5248-2013
OI Riker, Richard/0000-0002-0682-6204; Davidson, Judy
   E./0000-0003-1459-181X; Gélinas, Céline/0000-0001-7948-5570; Skrobik,
   Yoanna/0000-0002-5315-6020; Ely, E. Wesley/0000-0003-3957-2172; Herr,
   Daniel/0000-0001-8533-9000; fraser, gilles/0000-0003-0841-7946; kishman,
   charles/0000-0002-0972-3219
FU France Foundation; Hospira; GSKGlaxoSmithKline; PfizerPfizer; Aspect;
   Masimo; Orion; Massimo
FX Mr. Dasta has consultancies with Hospira, Axel Rx, Cadence
   Pharmaceuticals, and Pacira Pharmaceuticals and has received
   honoraria/speaking fees from the France Foundation (speakers bureau CME
   program) sponsored by Hospira. Dr. Devlin has received
   honoraria/speaking fees, consultancies, and grants from Hospira. Dr. Ely
   has received honoraria/speaking fees from GSK and Hospira; and has
   received grants from Hospira, Pfizer, and Aspect. Dr. Herr has received
   honoraria/speaking fees from Hospira. Dr. Kress has received
   honoraria/speaking fees from Hospira; and has received a grant from
   Hospira (unrestricted research). Ms. Pun has received honoraria/speaking
   fees from Hospira. Dr. Ramsay has received honoraria/speaking fees from
   Hospira and Masimo; and has received a grant from Masimo. Dr. Riker has
   consultancies with Masimo; and has received honoraria/speaking fees from
   Orion. Dr. Sessler has received honoraria/speaking fees from Hospira and
   consulting fees from Massimo. The remaining authors have not disclosed
   any potential conflicts of interest.
CR Adam C, 2006, ANAESTHESIA, V61, P260, DOI 10.1111/j.1365-2044.2005.04470.x
   Adesanya AO, 2009, J CRIT CARE, V24, P322, DOI 10.1016/j.jcrc.2008.11.004
   Agarwal V, 2010, J BURN CARE RES, V31, P706, DOI 10.1097/BCR.0b013e3181eebee9
   Ahlers SJGM, 2010, ANESTH ANALG, V110, P127, DOI 10.1213/ANE.0b013e3181c3119e
   Ahlers SJ, 2008, CRIT CARE, V12, DOI 10.1186/cc6789
   Aissaoui Y, 2005, ANESTH ANALG, V101, P1470, DOI 10.1213/01.ANE.0000182331.68722.FF
   Aizawa KI, 2002, SURG TODAY, V32, P310, DOI 10.1007/s005950200044
   Akca O, 1999, LANCET, V354, P41, DOI 10.1016/S0140-6736(99)00874-0
   Al-Metwalli RR, 2008, BRIT J ANAESTH, V101, P395, DOI 10.1093/bja/aen184
   Ali M, 2010, BRIT J ANAESTH, V104, P292, DOI 10.1093/bja/aeq006
   Allen Jane, 2004, Br J Community Nurs, V9, P110
   *AM PSYCH ASS, 1994, DIAGN STAT MAN MENT, P123
   Amer Psychiat Assoc, 1999, AM J PSYCHIAT, V156, P1
   American Educational Research Association American Psychological Association National Council on Measurement in Education Joint Commission Standards for Educational and Psychological Testing, 1999, JOINT COMM STAND ED
   American Pain Society, 2008, PRINC AN US TREATM A
   American Psychiatric Association, 2006, AM PSYCH ASS PRACT G, P72
   American Psychiatric Association, 1994, Diagnostic and statistical manual of mental disorders, V3d
   Anand KJS, 1996, PAIN, V67, P3, DOI 10.1016/0304-3959(96)03135-1
   Anifantaki S, 2009, J ADV NURS, V65, P1054, DOI 10.1111/j.1365-2648.2009.04967.x
   Anis AH, 2002, ANESTHESIOLOGY, V96, P196, DOI 10.1097/00000542-200201000-00034
   [Anonymous], 1979, Pain, V6, P249
   [Anonymous], 1992, Fed Regist, V57, P12829
   Arabi Yaseen, 2007, Middle East Journal of Anesthesiology, V19, P429
   Arbour C, 2011, J TRAUMA NURS, V18, P52, DOI DOI 10.1097/JTN.0B013E3181FF2675
   Arbour R, 2006, CRIT CARE NURS CLIN, V18, pxi
   Arbour Richard, 2006, Crit Care Nurs Clin North Am, V18, P227, DOI 10.1016/j.ccell.2006.02.001
   Arbour R, 2009, HEART LUNG, V38, P336, DOI 10.1016/j.hrtlng.2008.10.010
   ARIANO RE, 1994, CRIT CARE MED, V22, P1492, DOI 10.1097/00003246-199409000-00022
   Arias-Rivera S, 2008, CRIT CARE MED, V36, P2054, DOI 10.1097/CCM.0b013e31817bfd60
   Arnold HM, 2010, CURR DRUG SAF, V5, P6, DOI 10.2174/157488610789869102
   Arroliga AC, 2004, CRIT CARE MED, V32, P1709, DOI 10.1097/01.CCM.0000134831.40466.39
   Arroliga AC, 2008, CRIT CARE MED, V36, P1083, DOI 10.1097/CCM.0B013E3181653895
   Arroyo-Novoa Carmen Mabel, 2008, Intensive Crit Care Nurs, V24, P20, DOI 10.1016/j.iccn.2007.05.002
   Ashton H, 2005, CURR OPIN PSYCHIATR, V18, P249, DOI 10.1097/01.yco.0000165594.60434.84
   Atkins PM, 1997, CHEST, V112, P1317, DOI 10.1378/chest.112.5.1317
   Awissi DK, 2012, ANN PHARMACOTHER, V46, P21, DOI 10.1345/aph.1Q284
   Balas MC, 2007, J NURS SCHOLARSHIP, V39, P147, DOI 10.1111/j.1547-5069.2007.00160.x
   Ballard K S, 1981, Issues Ment Health Nurs, V3, P89, DOI 10.3109/01612848109140863
   Banerjee A, 2011, CURR OPIN ANESTHESIO, V24, P195, DOI 10.1097/ACO.0b013e3283445382
   Barnes BJ, 2006, PHARMACOTHERAPY, V26, P23, DOI 10.1592/phco.2006.26.1.23
   BARR J, 1995, INT ANESTHESIOL CLIN, V33, P131, DOI 10.1097/00004311-199500000-00008
   Barr J, 2001, ANESTHESIOLOGY, V95, P324, DOI 10.1097/00000542-200108000-00011
   Barr J, 2001, ANESTHESIOLOGY, V95, P286, DOI 10.1097/00000542-200108000-00007
   BARR J, 1995, CRIT CARE CLIN, V11, P827, DOI 10.1016/S0749-0704(18)30041-1
   BarrientosVega R, 1997, CRIT CARE MED, V25, P33, DOI 10.1097/00003246-199701000-00009
   BAUER TM, 1995, LANCET, V346, P145, DOI 10.1016/S0140-6736(95)91209-6
   Bayard M, 2004, AM FAM PHYSICIAN, V69, P1443
   Beattie WS, 2001, ANESTH ANALG, V93, P853, DOI 10.1097/00000539-200110000-00010
   Beilin B, 1996, ANESTH ANALG, V82, P492, DOI 10.1097/00000539-199603000-00011
   BELLEVILLE JP, 1992, ANESTHESIOLOGY, V77, P1125, DOI 10.1097/00000542-199212000-00013
   Bellomo R, 2007, CURR OPIN ANESTHESIO, V20, P100, DOI 10.1097/ACO.0b013e32802c7cd5
   Bergeron N, 2001, INTENS CARE MED, V27, P859, DOI 10.1007/s001340100909
   Bernards CM, 2003, ANESTHESIOLOGY, V99, P466, DOI 10.1097/00000542-200308000-00030
   Bhana N, 2000, DRUGS, V59, P263, DOI 10.2165/00003495-200059020-00012
   Binnekade JM, 2006, HEART LUNG, V35, P137, DOI 10.1016/j.hrtlng.2005.09.005
   Block BM, 2003, JAMA-J AM MED ASSOC, V290, P2455, DOI 10.1001/jama.290.18.2455
   Bosma K, 2007, CRIT CARE MED, V35, P1048, DOI 10.1097/01.CCM.0000260055.64235.7C
   Brandl KM, 2001, PHARMACOTHERAPY, V21, P431, DOI 10.1592/phco.21.5.431.34487
   Brattebo G, 2004, QUAL SAF HEALTH CARE, V13, P203, DOI 10.1136/qhc.13.3.203
   Brattebo G, 2002, BMJ-BRIT MED J, V324, P1386, DOI 10.1136/bmj.324.7350.1386
   Breen D, 2004, CRIT CARE, V8, pR21, DOI 10.1186/cc2399
   Breen D, 2005, CRIT CARE, V9, pR200, DOI 10.1186/cc3495
   BREHENY FX, 1992, CRIT CARE MED, V20, P736, DOI 10.1097/00003246-199206000-00006
   Brook AD, 1999, CRIT CARE MED, V27, P2609, DOI 10.1097/00003246-199912000-00001
   Brown C, 2000, AM SURGEON, V66, P367
   Bucknall TK, 2008, CRIT CARE MED, V36, P1444, DOI 10.1097/CCM.0b013e318168f82d
   Bulger EM, 2004, SURGERY, V136, P426, DOI 10.1016/j.surg.2004.05.019
   But AK, 2007, ACTA ANAESTH SCAND, V51, P601, DOI 10.1111/j.1399-6576.2007.01275.x
   Cammarano WB, 1998, CRIT CARE MED, V26, P676, DOI 10.1097/00003246-199804000-00015
   Candiotti KA, 2010, PAIN MED, V11, P1841, DOI 10.1111/j.1526-4637.2010.00991.x
   Carrasco G, 1998, CRIT CARE MED, V26, P844, DOI 10.1097/00003246-199805000-00015
   Carrer S, 2007, Minerva Anestesiol, V73, P327
   Carrier FM, 2009, CAN J ANAESTH, V56, P230, DOI 10.1007/s12630-009-9052-7
   Carson SS, 2006, CRIT CARE MED, V34, P1326, DOI 10.1097/01.CCM.0000215513.63207.7F
   Castellanos-Ortega A, 2010, CRIT CARE MED, V38, P1036, DOI 10.1097/CCM.0b013e3181d455b6
   Cepeda MS, 2006, COCHRANE DB SYST REV, DOI DOI 10.1002/14651858.CD004843.PUB2
   Chanques G, 2006, CRIT CARE MED, V34, P1691, DOI 10.1097/01.CCM.0000218416.62457.56
   Chanques G, 2007, ANESTHESIOLOGY, V107, P858, DOI 10.1097/01.anes.0000287211.98642.51
   Chanques G, 2010, PAIN, V151, P711, DOI 10.1016/j.pain.2010.08.039
   Chanques G, 2009, INTENS CARE MED, V35, P2060, DOI 10.1007/s00134-009-1590-5
   CHERNIK DA, 1990, J CLIN PSYCHOPHARM, V10, P244
   Chinachoti Thitima, 2002, Journal of the Medical Association of Thailand, V85, pS848
   Chukwuemeka A, 2006, ANAESTH INTENS CARE, V34, P651, DOI 10.1177/0310057X0603400503
   Clancy CM, 2007, CHEST, V132, P746, DOI 10.1378/chest.07-1727
   Cohen D, 1996, CRIT CARE MED, V24, P612, DOI 10.1097/00003246-199604000-00011
   Consales G, 2006, MINERVA ANESTESIOL, V72, P329
   Conti J, 1998, BRIT J ANAESTH, V80, P834, DOI 10.1093/bja/80.6.834
   Cooke SE, 2002, AM J HEALTH-SYST PH, V59, P150
   Cooper AB, 2000, CHEST, V117, P809, DOI 10.1378/chest.117.3.809
   Cox CE, 2008, CRIT CARE MED, V36, P706, DOI 10.1097/CCM.0B013E3181544248
   Cross H, 2005, INT J LEPROSY, V73, P28, DOI 10.1489/1544-581X(2005)73[28:CMABBC]2.0.CO;2
   Cunningham FE, 1999, CLIN PHARMACOL THER, V65, P128, DOI 10.1016/S0009-9236(99)80045-9
   Dahaba AA, 2004, ANESTHESIOLOGY, V101, P640, DOI 10.1097/00000542-200409000-00012
   Darce K, 2010, SAN DIEGO UNION 1102
   Dasta JF, 2004, ANN PHARMACOTHER, V38, P1130, DOI 10.1345/aph.1D615
   Dasta JF, 2010, CRIT CARE MED, V38, P497, DOI 10.1097/CCM.0b013e3181bc81c9
   Davydow DS, 2008, GEN HOSP PSYCHIAT, V30, P421, DOI 10.1016/j.genhosppsych.2008.05.006
   De Jonghe B, 2005, CRIT CARE MED, V33, P120, DOI 10.1097/01.CCM.0000150268.04228.68
   De Jonghe B, 2003, CRIT CARE MED, V31, P2344, DOI 10.1097/01.CCM.0000084850.16444.94
   de Lemos J, 2000, J CLIN EPIDEMIOL, V53, P908, DOI 10.1016/S0895-4356(00)00208-0
   de Wit M, 2003, AM J CRIT CARE, V12, P343, DOI 10.4037/ajcc2003.12.4.343
   de Wit M, 2008, CRIT CARE, V12, DOI 10.1186/cc6908
   Dellinger RP, 2008, CRIT CARE MED, V36, P296, DOI 10.1097/01.CCM.0000298158.12101.41
   Dennis CM, 2010, J NEUROSCI NURS, V42, P217, DOI 10.1097/JNN.0b013e3181e26c20
   Deogaonkar A, 2004, CRIT CARE MED, V32, P2403, DOI 10.1097/01.CCM.0000147442.14921.A5
   DePalo VA, 2010, QUAL SAF HEALTH CARE, V19, P555, DOI 10.1136/qshc.2009.038265
   Devlin JW, 2008, AM J CRIT CARE, V17, P555
   Devlin JW, 2007, INTENS CARE MED, V33, P929, DOI 10.1007/s00134-007-0603-5
   Devlin JW, 2010, CRIT CARE MED, V38, P419, DOI 10.1097/CCM.0b013e3181b9e302
   Devlin JW, 2009, CRIT CARE CLIN, V25, P431, DOI 10.1016/j.ccc.2009.03.003
   Devlin JW, 1997, ANN PHARMACOTHER, V31, P689, DOI 10.1177/106002809703100604
   Devlin JW, 2006, CRIT CARE MED, V34, P556, DOI 10.1097/01.CCM.0000199058.88904.D6
   Devlin JW, 1999, CRIT CARE MED, V27, P1271, DOI 10.1097/00003246-199907000-00008
   Diedrich Daniel A, 2011, J Intensive Care Med, V26, P59, DOI 10.1177/0885066610384195
   Dubois MJ, 2001, INTENS CARE MED, V27, P1297, DOI 10.1007/s001340101017
   DuBose JJ, 2008, J TRAUMA, V64, P22, DOI 10.1097/TA.0b013e318161b0c8
   Dunn H, 2010, CRIT CARE NURSE, V30, P31, DOI 10.4037/ccn2010342
   DYCK JB, 1993, ANESTHESIOLOGY, V78, P813, DOI 10.1097/00000542-199305000-00002
   Elbaradie Samia, 2004, J Egypt Natl Canc Inst, V16, P153
   Elliott R, 2006, INTENS CARE MED, V32, P1506, DOI 10.1007/s00134-006-0309-0
   Ely EW, 2007, CRIT CARE MED, V35, P112, DOI 10.1097/01.CCM.0000251925.18961.CA
   Ely EW, 2003, JAMA-J AM MED ASSOC, V289, P2983, DOI 10.1001/jama.289.22.2983
   Ely EW, 2001, JAMA-J AM MED ASSOC, V286, P2703, DOI 10.1001/jama.286.21.2703
   Ely EW, 2001, CRIT CARE MED, V29, P1370, DOI 10.1097/00003246-200107000-00012
   Ely EW, 2001, INTENS CARE MED, V27, P1892, DOI 10.1007/s00134-001-1132-2
   Ely EW, 2004, JAMA-J AM MED ASSOC, V292, P168, DOI 10.1001/jama.292.2.168-b
   Ely EW, 2004, JAMA-J AM MED ASSOC, V291, P1753, DOI 10.1001/jama.291.14.1753
   Erstad B L, 1997, Am J Ther, V4, P27, DOI 10.1097/00045391-199701000-00006
   Erstad BL, 2009, CHEST, V135, P1075, DOI 10.1378/chest.08-2264
   Esmaolglu A, 2009, J CRIT CARE, V24, P551, DOI 10.1016/j.jcrc.2009.02.001
   Ethier C, 2011, J CRIT CARE, V26, P127, DOI 10.1016/j.jcrc.2010.08.003
   Figueroa-Ramos MI, 2009, INTENS CARE MED, V35, P781, DOI 10.1007/s00134-009-1397-4
   Fong JJ, 2008, CRIT CARE MED, V36, P2281, DOI 10.1097/CCM.0b013e318180c1eb
   Fong JJ, 2007, ANN PHARMACOTHER, V41, P1986, DOI 10.1345/aph.1K296
   Fontana CJ, 2010, CRIT CARE NURS Q, V33, P75, DOI 10.1097/CNQ.0b013e3181c8e030
   FOY A, 1995, DRUG ALCOHOL REV, V14, P49, DOI 10.1080/09595239500185051
   Frakes MA, 2006, AM J EMERG MED, V24, P286, DOI 10.1016/j.ajem.2005.11.021
   Fraser GL, 2007, CRIT CARE MED, V35, P635, DOI 10.1097/01.CCM.0000254072.83323.4E
   Fraser GL, 2001, PHARMACOTHERAPY, V21, P1, DOI 10.1592/phco.21.1.1.34444
   Fraser GL, 2000, PHARMACOTHERAPY, V20, P75, DOI 10.1592/phco.20.1.75.34663
   Frenzel D, 2002, INTENS CARE MED, V28, P178, DOI 10.1007/s00134-001-1183-4
   Friedman D, 2009, ANESTH ANALG, V109, P506, DOI 10.1213/ane.0b013e3181a9d8b5
   Friesner SA, 2006, HEART LUNG, V35, P269, DOI 10.1016/j.hrtlng.2005.10.005
   Gabor JY, 2003, AM J RESP CRIT CARE, V167, P708, DOI 10.1164/rccm.2201090
   Gamberini M, 2009, CRIT CARE MED, V37, P1762, DOI 10.1097/CCM.0b013e31819da780
   Gelinas C, 2007, CLIN J PAIN, V23, P497, DOI 10.1097/ajp.0b013e31806a23fb
   Gelinas C, 2006, AM J CRIT CARE, V15, P420
   Gelinas C, 2009, J CRIT CARE, V24, DOI 10.1016/j.jcrc.2009.01.013
   Gelinas C, 2009, J ADV NURS, V65, P203, DOI 10.1111/j.1365-2648.2008.04847.x
   Gelinas Celine, 2007, Intensive Crit Care Nurs, V23, P298, DOI 10.1016/j.iccn.2007.03.002
   Gelinas C, 2009, J PAIN SYMPTOM MANAG, V37, P58, DOI 10.1016/j.jpainsymman.2007.12.022
   Gerlach AT, 2009, ANN PHARMACOTHER, V43, P2064, DOI 10.1345/aph.1M310
   Girard TD, 2008, LANCET, V371, P126, DOI 10.1016/S0140-6736(08)60105-1
   Girard TD, 2010, CRIT CARE MED, V38, P1513, DOI 10.1097/CCM.0b013e3181e47be1
   Girard TD, 2010, CRIT CARE MED, V38, P428, DOI 10.1097/CCM.0b013e3181c58715
   Girard TD, 2008, CRIT CARE, V12, DOI 10.1186/cc6149
   Granja C, 2008, CRIT CARE MED, V36, P2801, DOI 10.1097/CCM.0b013e318186a3e7
   GREENBLATT DJ, 1989, J PHARMACOL EXP THER, V250, P134
   Greenblatt DJ, 2000, CRIT CARE MED, V28, P2750, DOI 10.1097/00003246-200008000-00011
   GREENBLATT DJ, 1991, CLIN PHARMACOKINET, V21, P165, DOI 10.2165/00003088-199121030-00002
   GREENBLATT DJ, 1984, ANESTHESIOLOGY, V61, P27, DOI 10.1097/00000542-198461010-00006
   Griffiths RD, 2007, CURR OPIN CRIT CARE, V13, P508, DOI 10.1097/MCC.0b013e3282efae05
   Gross JB, 2002, ANESTHESIOLOGY, V96, P1004
   Guenther U, 2010, J CRIT CARE, V25, P144, DOI 10.1016/j.jcrc.2009.08.005
   Guggenberger H, 2006, EUR J ANAESTH, V23, P832, DOI 10.1017/S0265021506000251
   Guillou N, 2003, ANESTH ANALG, V97, P843, DOI 10.1213/01.ANE.0000075837.67275.36
   Gupta N, 2008, J PSYCHOSOM RES, V65, P215, DOI 10.1016/j.jpsychores.2008.05.020
   Gusmao-Flores D, 2012, CRIT CARE, V16, DOI 10.1186/cc11407
   Guyatt G, 2006, CHEST, V129, P174, DOI 10.1378/chest.129.1.174
   Guyatt GH, 2008, BMJ-BRIT MED J, V336, P995, DOI 10.1136/bmj.39490.551019.BE
   Guyatt GH, 2008, BMJ-BRIT MED J, V336, P1049, DOI 10.1136/bmj.39493.646875.AE
   Guyatt GH, 2008, BRIT MED J, V336, P924, DOI 10.1136/bmj.39489.470347.AD
   Haberthur C, 1996, INTENS CARE MED, V22, P1385, DOI 10.1007/BF01709555
   Haenggi M, 2008, CRIT CARE, V12, DOI 10.1186/cc7015
   Hall RI, 2001, CHEST, V119, P1151, DOI 10.1378/chest.119.4.1151
   Hall RI, 1997, ANESTH ANALG, V85, P971, DOI 10.1097/00000539-199711000-00004
   Han JH, 2010, ANN EMERG MED, V56, P244, DOI 10.1016/j.annemergmed.2010.03.003
   Hart RP, 1997, J PSYCHOSOM RES, V43, P417, DOI 10.1016/S0022-3999(97)00140-2
   Hart RP, 1996, PSYCHOSOMATICS, V37, P533, DOI 10.1016/S0033-3182(96)71517-7
   Hedderich R, 1999, CRIT CARE CLIN, V15, P167, DOI 10.1016/S0749-0704(05)70046-4
   Heinrich TW, 2006, PSYCHOSOMATICS, V47, P264, DOI 10.1176/appi.psy.47.3.264
   Hernandez-Gancedo C, 2006, EUR J ANAESTH, V23, P649, DOI 10.1017/S0265021506000056
   Hernandez-Gancedo Carmen, 2007, J Clin Monit Comput, V21, P295, DOI 10.1007/s10877-007-9087-7
   Herr K, 2006, PAIN MANAG NURS, V7, P44, DOI 10.1016/j.pmn.2006.02.003
   Hicks Peter, 2008, Crit Care Resusc, V10, P8
   Ho KM, 2008, INTENS CARE MED, V34, P1969, DOI 10.1007/s00134-008-1186-5
   Hogg L H, 2001, Am J Crit Care, V10, P79
   Hopkins RO, 2005, AM J RESP CRIT CARE, V171, P340, DOI 10.1164/rccm.200406-763OC
   Hospira Inc, 2010, FDA PACK INS DEXM
   Hudetz JA, 2009, PSYCHOL REP, V105, P921, DOI 10.2466/PR0.105.3.921-932
   HUNT N, 1995, PSYCHOSOMATICS, V36, P541, DOI 10.1016/S0033-3182(95)71609-7
   Hweidi IM, 2007, INT J NURS STUD, V44, P227, DOI 10.1016/j.ijnurstu.2005.11.025
   Hynninen MS, 2000, CAN J ANAESTH, V47, P1182, DOI 10.1007/BF03019866
   Inouye SK, 1999, NEW ENGL J MED, V340, P669, DOI 10.1056/NEJM199903043400901
   Iyer VN, 2009, CRIT CARE MED, V37, P3024, DOI 10.1097/CCM.0b013e3181b08ac7
   Jacobi J, 2002, CRIT CARE MED, V30, P119, DOI 10.1097/00003246-200201000-00020
   Jaeschke R, 2008, BMJ-BRIT MED J, V337, DOI 10.1136/bmj.a744
   Jakob SM, 2012, JAMA-J AM MED ASSOC, V307, P1151, DOI 10.1001/jama.2012.304
   Jones C, 2007, INTENS CARE MED, V33, P978, DOI 10.1007/s00134-007-0600-8
   Jones C, 2001, CRIT CARE MED, V29, P573, DOI 10.1097/00003246-200103000-00019
   Jones C, 2006, INTENS CARE MED, V32, P923, DOI 10.1007/s00134-006-0112-y
   JONES J, 1979, INTENS CARE MED, V5, P89, DOI 10.1007/BF01686054
   Joshi VS, 2007, ANN CARD ANAESTH, V10, P42, DOI 10.4103/0971-9784.37923
   Jottard KJC, 2008, DIGEST SURG, V25, P335, DOI 10.1159/000158910
   Kabes AM, 2009, CRIT CARE NURSE, V29, P59, DOI 10.4037/ccn2009992
   Kam PCA, 2007, ANAESTHESIA, V62, P690, DOI 10.1111/j.1365-2044.2007.05055.x
   Kamijo Y, 2000, CRIT CARE MED, V28, P318, DOI 10.1097/00003246-200002000-00005
   Karabinis A, 2004, CRIT CARE, V8, pR268, DOI 10.1186/cc2896
   Kennedy RE, 2003, PSYCHOSOMATICS, V44, P283, DOI 10.1176/appi.psy.44.4.283
   Kessler P, 2008, ANASTH INTENSIV NOTF, V43, P38, DOI 10.1055/s-2008-1038089
   Khan ZP, 1999, ANAESTHESIA, V54, P146, DOI 10.1046/j.1365-2044.1999.00659.x
   Kollef MH, 1998, CHEST, V114, P541, DOI 10.1378/chest.114.2.541
   Korak-Leiter M, 2005, INTENS CARE MED, V31, P380, DOI 10.1007/s00134-005-2579-3
   KRACHMAN SL, 1995, CHEST, V107, P1713, DOI 10.1378/chest.107.6.1713
   Kress JP, 2007, CRIT CARE MED, V35, P365, DOI 10.1097/01.CCM.0000254334.46406.B3
   Kress JP, 2000, NEW ENGL J MED, V342, P1471, DOI 10.1056/NEJM200005183422002
   Kress JP, 2003, AM J RESP CRIT CARE, V168, P1457, DOI 10.1164/rccm.200303-455OC
   Krishnan K, 2005, ACTA ANAESTH SCAND, V49, P876, DOI 10.1111/j.1399-6576.2005.00729.x
   Larson MJ, 2007, J INT NEUROPSYCH SOC, V13, P595, DOI 10.1017/S1355617707070749
   Larsson C, 2007, ACTA ANAESTH SCAND, V51, P888, DOI 10.1111/j.1399-6576.2007.01340.x
   Lat I, 2009, CRIT CARE MED, V37, P1898, DOI 10.1097/CCM.0b013e31819ffe38
   Lawson N, 2010, AM J CRIT CARE, V19, pE88, DOI 10.4037/ajcc2010180
   Li D, 2008, J PAIN, V9, P2, DOI 10.1016/j.jpain.2007.08.009
   Li SY, 2011, J CLIN NURS, V20, P396, DOI 10.1111/j.1365-2702.2010.03507.x
   Lin SM, 2008, J CRIT CARE, V23, P372, DOI 10.1016/j.jcrc.2006.09.001
   Lin SM, 2004, CRIT CARE MED, V32, P2254, DOI 10.1097/01.CCM.0000145587.16421.BB
   Liou HL, 2008, J CLIN NURS, V17, P1510, DOI 10.1111/j.1365-2702.2007.02128.x
   Lonergan E, 2007, COCHRANE DB SYST REV, DOI 10.1002/14651858.CD005594.pub2
   Lu CH, 2008, ANAESTH INTENS CARE, V36, P553, DOI 10.1177/0310057X0803600409
   Lu CH, 2008, ANESTH ANALG, V107, P1290, DOI 10.1213/ane.0b013e31818061ae
   Luetz A, 2010, CRIT CARE MED, V38, P409, DOI 10.1097/CCM.0b013e3181cabb42
   Luketich JD, 2005, ANN THORAC SURG, V79, P1845, DOI 10.1016/j.athoracsur.2004.10.055
   Machata AM, 2007, ANAESTHESIA, V62, P796, DOI 10.1111/j.1365-2044.2007.05100.x
   MacLaren R, 2000, PHARMACOTHERAPY, V20, P662, DOI 10.1592/phco.20.7.662.35172
   Maddali MM, 2006, J CLIN ANESTH, V18, P605, DOI 10.1016/j.jclinane.2006.03.022
   Maldonado JR, 2009, PSYCHOSOMATICS, V50, P206, DOI 10.1176/appi.psy.50.3.206
   MANGANO DT, 1992, ANESTHESIOLOGY, V76, P342, DOI 10.1097/00000542-199203000-00004
   Marik PE, 2004, CURR PHARM DESIGN, V10, P3639, DOI 10.2174/1381612043382846
   Marmo L, 2010, PAIN MANAG NURS, V11, P134, DOI 10.1016/j.pmn.2009.05.007
   Marshall J, 2008, CRIT CARE MED, V36, P427, DOI 10.1097/01.CCM.0000300275.63811.B3
   Martin Eike, 2003, J Intensive Care Med, V18, P29, DOI 10.1177/0885066602239122
   Martin J, 2010, GER MED SCI, V8, DOI 10.3205/000091
   Martin J, 2006, INTENS CARE MED, V32, P1137, DOI 10.1007/s00134-006-0214-6
   Mascia MF, 2000, CRIT CARE MED, V28, P2300, DOI 10.1097/00003246-200007000-00019
   Masica Andrew L, 2007, Am J Geriatr Pharmacother, V5, P218, DOI 10.1016/j.amjopharm.2007.10.005
   Mayo-Smith MF, 2004, ARCH INTERN MED, V164, P1405, DOI 10.1001/archinte.164.13.1405
   McGinnis Patricia Q., 2010, Physiotherapy Theory and Practice, V26, P358, DOI 10.3109/09593980903219050
   McKeage K, 2003, CNS DRUGS, V17, P235, DOI 10.2165/00023210-200317040-00003
   McNicoll L, 2003, J AM GERIATR SOC, V51, P591, DOI 10.1034/j.1600-0579.2003.00201.x
   Meagher DJ, 2011, J PSYCHOSOM RES, V71, P395, DOI 10.1016/j.jpsychores.2011.06.001
   Mehta S, 2012, JAMA
   Mehta S, 2008, CRIT CARE MED, V36, P2092, DOI 10.1097/CCM.0b013e31817bff85
   Mehta S, 2009, CRIT CARE CLIN, V25, P471, DOI 10.1016/j.ccc.2009.04.001
   Memis D, 2010, J CRIT CARE, V25, P458, DOI 10.1016/j.jcrc.2009.12.012
   Merz TM, 2006, ANESTH ANALG, V103, P1050, DOI 10.1213/01.ane.0000239080.82501.c7
   METZGER E, 1993, J CLIN PSYCHOPHARM, V13, P128
   Micek ST, 2005, CRIT CARE MED, V33, P1260, DOI 10.1097/01.CCM.0000164540.58515.BF
   Michaud L, 2008, WIADOMOSCI PSYCHIAT, V11, P283
   Milbrandt EB, 2004, CRIT CARE MED, V32, P955, DOI 10.1097/01.CCM.0000119429.16055.92
   Milbrandt EB, 2006, CRIT CARE, V10, DOI 10.1186/cc5078
   Milgrom LB, 2004, AM J CRIT CARE, V13, P116, DOI 10.4037/ajcc2004.13.2.116
   Misak C, 2005, J MED PHILOS, V30, P411, DOI 10.1080/03605310591008603
   Mondello Epifanio, 2002, J Clin Monit Comput, V17, P271, DOI 10.1023/A:1021250320103
   MOORE RD, 1989, JAMA-J AM MED ASSOC, V261, P403, DOI 10.1001/jama.261.3.403
   Morandi A, 2008, INTENS CARE MED, V34, P1907, DOI 10.1007/s00134-008-1177-6
   Muellejans B, 2004, CRIT CARE, V8, pR1, DOI 10.1186/cc2398
   Nassar AP, 2008, SAO PAULO MED J, V126, P215, DOI 10.1590/S1516-31802008000400003
   Needham DM, 2010, ARCH PHYS MED REHAB, V91, P536, DOI 10.1016/j.apmr.2010.01.002
   Nelson BJ, 2000, CRIT CARE MED, V28, P3626, DOI 10.1097/00003246-200011000-00013
   Neto AS, 2012, CRIT CARE MED, V40, P1946, DOI 10.1097/CCM.0b013e31824e16c9
   Nguyen NQ, 2008, INTENS CARE MED, V34, P454, DOI 10.1007/s00134-007-0942-2
   Nicholls L, 2010, J MANAGE CARE PHARM, V16, pS14
   Nishimori M, 2006, COCHRANE DB SYST REV, DOI 10.1002/14651858.CD005059.pub2
   Norkiene I, 2007, SCAND CARDIOVASC J, V41, P180, DOI 10.1080/14017430701302490
   Novaes MAFP, 1999, INTENS CARE MED, V25, P1421, DOI 10.1007/s001340051091
   O'Connor Mark, 2010, Intensive Crit Care Nurs, V26, P189, DOI 10.1016/j.iccn.2010.05.002
   O'Mahony R, 2011, ANN INTERN MED, V154, DOI 10.7326/0003-4819-154-11-201106070-00006
   OCHS HR, 1981, PHARMACOLOGY, V23, P24, DOI 10.1159/000137524
   Odhner Margaret, 2003, Dimens Crit Care Nurs, V22, P260, DOI 10.1097/00003465-200311000-00010
   OLDENHOF H, 1988, CLIN PHARMACOL THER, V43, P263, DOI 10.1038/clpt.1988.31
   Olleveant N, 1998, Nurs Crit Care, V3, P83
   Olson D, 2007, NEUROCRIT CARE, V7, P227, DOI 10.1007/s12028-007-0069-x
   Olson DM, 2009, NEUROCRIT CARE, V11, P20, DOI 10.1007/s12028-008-9184-6
   Orford Neil R, 2008, Crit Care Resusc, V10, P217
   Ouimet S, 2007, INTENS CARE MED, V33, P1007, DOI 10.1007/s00134-007-0618-y
   Ouimet S, 2007, INTENS CARE MED, V33, P66, DOI 10.1007/s00134-006-0399-8
   Pandey CK, 2005, ANESTH ANALG, V101, P220, DOI 10.1213/01.ANE.0000152186.89020.36
   Pandey CK, 2002, ANESTH ANALG, V95, P1719, DOI 10.1097/00000539-200212000-00046
   Pandharipande P, 2006, ANESTHESIOLOGY, V104, P21, DOI 10.1097/00000542-200601000-00005
   Pandharipande PP, 2009, INTENS CARE MED, V35, P1886, DOI 10.1007/s00134-009-1573-6
   Pandharipande P, 2008, J TRAUMA, V65, P34, DOI 10.1097/TA.0b013e31814b2c4d
   Pandharipande P, 2006, CRIT CARE CLIN, V22, P313, DOI 10.1016/j.ccc.2006.02.010
   Pandharipande PP, 2007, JAMA-J AM MED ASSOC, V298, P2644, DOI 10.1001/jama.298.22.2644
   Pandharipande PP, 2010, CRIT CARE, V14, DOI 10.1186/cc8916
   Panzer Oliver, 2011, Anesthesiol Clin, V29, P587, DOI 10.1016/j.anclin.2011.09.002
   Park G, 2007, BRIT J ANAESTH, V98, P76, DOI 10.1093/bja/ael320
   Park WY, 2001, ANN SURG, V234, P560
   Parthasarathy S, 2002, AM J RESP CRIT CARE, V166, P1423, DOI 10.1164/rccm.200209-999OC
   Parviainen I, 2006, INTENS CARE MED, V32, P1075, DOI 10.1007/s00134-006-0154-1
   Patel RP, 2009, CRIT CARE MED, V37, P825, DOI 10.1097/CCM.0b013e31819b8608
   Payen JF, 2007, ANESTHESIOLOGY, V106, P687, DOI 10.1097/01.anes.0000264747.09017.da
   Payen JF, 2009, ANESTHESIOLOGY, V111, P1308, DOI 10.1097/ALN.0b013e3181c0d4f0
   Payen JF, 2001, CRIT CARE MED, V29, P2258, DOI 10.1097/00003246-200112000-00004
   Perrault LP, 2000, CAN J ANAESTH, V47, P251, DOI 10.1007/BF03018922
   Peterson JF, 2006, J AM GERIATR SOC, V54, P479, DOI 10.1111/j.1532-5415.2005.00621.x
   PETERSON PK, 1991, REV INFECT DIS, V13, P710
   Pettersson PH, 2005, J CARDIOTHOR VASC AN, V19, P306, DOI 10.1053/j.jvca.2005.03.006
   Peyton PJ, 2003, ANESTH ANALG, V96, P548, DOI 10.1097/00000539-200302000-00046
   Pharn CP, 2006, ANN PHARMACOTHER, V40, P1456, DOI 10.1345/aph.1G741
   Pisani MA, 2007, ARCH INTERN MED, V167, P1629, DOI 10.1001/archinte.167.15.1629
   Pisani MA, 2006, CRIT CARE, V10, DOI 10.1186/cc5027
   Pisani MA, 2009, AM J RESP CRIT CARE, V180, P1092, DOI 10.1164/rccm.200904-0537OC
   Pisani MA, 2009, CRIT CARE MED, V37, P177, DOI 10.1097/CCM.0b013e318192fcf9
   Plaschke K, 2008, INTENS CARE MED, V34, P431, DOI 10.1007/s00134-007-0920-8
   Playfor S, 2006, INTENS CARE MED, V32, P1125, DOI 10.1007/s00134-006-0190-x
   Plunkett JJ, 1997, ANESTHESIOLOGY, V86, P785, DOI 10.1097/00000542-199704000-00008
   POHLMAN AS, 1994, CRIT CARE MED, V22, P1241, DOI 10.1097/00003246-199408000-00007
   POLLOCK RE, 1991, ARCH SURG-CHICAGO, V126, P338
   Potter J, 2006, CLIN MED, V6, P303, DOI 10.7861/clinmedicine.6-3-303
   Prakanrattana U, 2007, ANAESTH INTENS CARE, V35, P714, DOI 10.1177/0310057X0703500509
   PRESTON KL, 1989, J PHARMACOL EXP THER, V248, P929
   Pudas-Tahka SM, 2009, J ADV NURS, V65, P946, DOI 10.1111/j.1365-2648.2008.04947.x
   Pun BT, 2007, CHEST, V132, P624, DOI 10.1378/chest.06-1795
   Pun BT, 2005, CRIT CARE MED, V33, P1199, DOI 10.1097/01.CCM.0000166867.78320.AC
   Puntillo K, 2004, AM J CRIT CARE, V13, P292, DOI 10.4037/ajcc2004.13.4.292
   Puntillo K A, 1996, Am J Crit Care, V5, P102
   Puntillo K A, 2001, Am J Crit Care, V10, P238
   Puntillo K A, 1994, Am J Crit Care, V3, P116
   Puntillo K. A., 2003, PATHOPHYSIOLOGICAL P, P235
   PUNTILLO KA, 1990, HEART LUNG, V19, P526
   Puntillo KA, 2004, CRIT CARE MED, V32, P421, DOI 10.1097/01.CCM.0000108875.35298.D2
   Puntillo KA, 2002, AM J CRIT CARE, V11, P415, DOI 10.4037/ajcc2002.11.5.415
   Puntillo KA, 1997, CRIT CARE MED, V25, P1159, DOI 10.1097/00003246-199707000-00017
   Puntillo K, 2009, CHEST, V135, P1069, DOI 10.1378/chest.08-2369
   Quenot JP, 2007, CRIT CARE MED, V35, P2031, DOI 10.1097/01.ccm.0000282733.83089.4d
   RAMSAY MAE, 1974, BRIT MED J, V2, P656, DOI 10.1136/bmj.2.5920.656
   Rapanos T, 1999, CAN J ANAESTH, V46, P725, DOI 10.1007/BF03013906
   Rassin M, 2007, DIMENS CRIT CARE NUR, V26, P76, DOI 10.1097/00003465-200703000-00010
   Redeker NS, 2000, J NURS SCHOLARSHIP, V32, P31, DOI 10.1111/j.1547-5069.2000.00031.x
   Rello J, 2002, CHEST, V122, P656, DOI 10.1378/chest.122.2.656
   Rello J, 2010, INTENS CARE MED, V36, P773, DOI 10.1007/s00134-010-1841-5
   Reynolds HN, 2000, CRIT CARE MED, V28, P1631, DOI 10.1097/00003246-200005000-00063
   Richman JM, 2006, ANESTH ANALG, V102, P248, DOI 10.1213/01.ANE.0000181289.09675.7D
   Riekerk Bea, 2009, Intensive Crit Care Nurs, V25, P242, DOI 10.1016/j.iccn.2009.04.001
   Rigg JRA, 2002, LANCET, V359, P1276, DOI 10.1016/S0140-6736(02)08266-1
   Riker RR, 2009, CRIT CARE CLIN, V25, P527, DOI 10.1016/j.ccc.2009.05.004
   Riker RR, 2009, JAMA-J AM MED ASSOC, V301, P489, DOI 10.1001/jama.2009.56
   Riker RR, 2005, PHARMACOTHERAPY, V25, p8S, DOI 10.1592/phco.2005.25.5_Part_2.8S
   Riker RR, 1999, CRIT CARE MED, V27, P1325, DOI 10.1097/00003246-199907000-00022
   Riker RR, 2003, PHARMACOTHERAPY, V23, P1087, DOI 10.1592/phco.23.10.1087.32766
   RIKER RR, 1994, CRIT CARE MED, V22, P433, DOI 10.1097/00003246-199403000-00013
   Riker RR, 2001, INTENS CARE MED, V27, P853, DOI 10.1007/s001340100912
   Roberts B, 2005, AUST CRIT CARE, V18, P8
   Roberts Brigit, 2005, Aust Crit Care, V18, P8, DOI 10.1016/S1036-7314(05)80019-0
   Roberts BL, 2007, J CLIN NURS, V16, P1669, DOI 10.1111/j.1365-2702.2006.01588.x
   Roberts H, 2005, AUST CRIT CARE, V18, P173
   Roberts RJ, 2009, CRIT CARE, V13, DOI 10.1186/cc8145
   Robinson BRH, 2008, J TRAUMA, V65, P517, DOI 10.1097/TA.0b013e318181b8f6
   Rotondi AJ, 2002, CRIT CARE MED, V30, P746, DOI 10.1097/00003246-200204000-00004
   Roustan JP, 2005, ANESTH ANALG, V101, P1141, DOI 10.1213/01.ane.0000167782.47957.e1
   Rozendaal F, 2009, INTENS CARE MED, V35, P291, DOI 10.1007/s00134-008-1328-9
   Rudin A, 2005, J CARDIOTHOR VASC AN, V19, P350, DOI 10.1053/j.jvca.2005.03.013
   Ruokonen E, 2009, INTENS CARE MED, V35, P282, DOI 10.1007/s00134-008-1296-0
   Ryder-Lewis Michelle C, 2008, Intensive Crit Care Nurs, V24, P211, DOI 10.1016/j.iccn.2007.11.004
   Salluh JIF, 2009, J CRIT CARE, V24, P556, DOI 10.1016/j.jcrc.2009.04.004
   Samuelson K, 2006, INTENS CARE MED, V32, P660, DOI 10.1007/s00134-006-0105-x
   Samuelson K A M, 2008, Acta Anaesthesiol Scand, V52, P1116, DOI 10.1111/j.1399-6576.2008.01702.x
   Samuelson Karin A M, 2007, Nurs Crit Care, V12, P93
   Sanders RD, 2011, MED HYPOTHESES, V77, P140, DOI 10.1016/j.mehy.2011.03.048
   Sanders RD, 2011, CAN J ANESTH, V58, P149, DOI 10.1007/s12630-010-9421-2
   Schelling G, 1998, CRIT CARE MED, V26, P651, DOI 10.1097/00003246-199804000-00011
   Schelling G, 2003, CRIT CARE MED, V31, P1971, DOI 10.1097/01.CCM.0000069512.10544.40
   Schmittner MD, 2007, J NEUROSURG ANESTH, V19, P257, DOI 10.1097/ANA.0b013e31811f3feb
   Schunemann HJ, 2006, AM J RESP CRIT CARE, V174, P605, DOI 10.1164/rccm.200602-197ST
   Schulte-Tamburen AM, 1999, INTENS CARE MED, V25, P377, DOI 10.1007/s001340050861
   Schweickert WD, 2004, CRIT CARE MED, V32, P1272, DOI 10.1097/01.CCM.0000127263.54807.79
   Schweickert WD, 2009, LANCET, V373, P1874, DOI 10.1016/S0140-6736(09)60658-9
   Scott-Conner C, 2000, AM SURGEON, V66, P370
   Searle NR, 1997, CAN J ANAESTH, V44, P629, DOI 10.1007/BF03015447
   Sessler CN, 2002, AM J RESP CRIT CARE, V166, P1338, DOI 10.1164/rccm.2107138
   Sessler CN, 2009, CRIT CARE CLIN, V25, P489, DOI 10.1016/j.ccc.2009.03.001
   Shafer A, 1998, CRIT CARE MED, V26, P947, DOI 10.1097/00003246-199805000-00034
   Shaneyfelt TM, 2009, JAMA-J AM MED ASSOC, V301, P868, DOI 10.1001/jama.2009.225
   Shannon Kathleen, 2003, Intensive Crit Care Nurs, V19, P154, DOI 10.1016/S0964-3397(03)00027-2
   Sharma ND, 1998, AM J CARDIOL, V81, P238, DOI 10.1016/S0002-9149(97)00888-6
   Shehabi Y, 2008, ANAESTH INTENS CARE, V36, P570, DOI 10.1177/0310057X0803600423
   Shehabi Y, 2004, INTENS CARE MED, V30, P2188, DOI 10.1007/s00134-004-2417-z
   Shehabi Y, 2010, CRIT CARE MED, V38, P2311, DOI 10.1097/CCM.0b013e3181f85759
   Shehabi Y, 2009, ANESTHESIOLOGY, V111, P1075, DOI 10.1097/ALN.0b013e3181b6a783
   Shintani AK, 2009, CRIT CARE MED, V37, P2939, DOI 10.1097/CCM.0b013e3181b7fbbb
   Shochat T, 2000, J SLEEP RES, V9, P373, DOI 10.1046/j.1365-2869.2000.00221.x
   Siffleet J, 2007, J CLIN NURS, V16, P2142, DOI 10.1111/j.1365-2702.2006.01840.x
   Silva JA, 2008, STROKE, V39, pE67, DOI 10.1161/STROKEAHA.107.498410
   Singh M, 2005, J CARDIOTHOR VASC AN, V19, P719, DOI 10.1053/j.jvca.2005.07.024
   Skrobik Y, 2010, ANESTH ANALG, V111, P451, DOI 10.1213/ANE.0b013e3181d7e1b8
   Skrobik Y, 2009, CRIT CARE CLIN, V25, P585, DOI 10.1016/j.ccc.2009.05.003
   Smith HAB, 2011, CRIT CARE MED, V39, P150, DOI 10.1097/CCM.0b013e3181feb489
   So HM, 2004, INT J NURS STUD, V41, P77, DOI 10.1016/S0020-7489(03)00082-8
   Soja SL, 2008, INTENS CARE MED, V34, P1263, DOI 10.1007/s00134-008-1031-x
   Soltesz S, 2001, BRIT J ANAESTH, V86, P763, DOI 10.1093/bja/86.6.763
   Spies CD, 2003, INTENS CARE MED, V29, P2230, DOI 10.1007/s00134-003-2033-3
   Spies CD, 1996, INTENS CARE MED, V22, P286, DOI 10.1007/s001340050082
   Spies CD, 1996, ACTA ANAESTH SCAND, V40, P649, DOI 10.1111/j.1399-6576.1996.tb04505.x
   Spina SP, 2007, PHARMACOTHERAPY, V27, P389, DOI 10.1592/phco.27.3.389
   Spronk PE, 2009, INTENS CARE MED, V35, P1276, DOI 10.1007/s00134-009-1466-8
   Stanik-Hutt J A, 2001, Am J Crit Care, V10, P252
   Stein-Parbury J, 2000, Am J Crit Care, V9, P20
   Stotts NA, 2004, HEART LUNG, V33, P321, DOI 10.1016/j.hrtlng.2004.04.001
   Stotts NA., 2007, ACUTE PAIN, V9, P125, DOI DOI 10.1016/J.ACPAIN.2007.07.001
   Streiner D.L., 2008, HLTH MEASUREMENT SCA
   Strom T, 2011, CRIT CARE, V15, DOI 10.1186/cc10586
   Strom T, 2010, LANCET, V375, P475, DOI 10.1016/S0140-6736(09)62072-9
   Swaiss Imad G., 2004, Middle East Journal of Anesthesiology, V17, P951
   Swart EL, 2006, EUR J CLIN PHARMACOL, V62, P185, DOI 10.1007/s00228-005-0085-8
   Swart EL, 2005, AM J KIDNEY DIS, V45, P360, DOI 10.1053/j.ajkd.2004.09.004
   Swart EL, 2004, BRIT J CLIN PHARMACO, V57, P135, DOI 10.1046/j.1365-2125.2003.01957.x
   Szumita PM, 2007, AM J HEALTH-SYST PH, V64, P37, DOI 10.2146/ajhp050508
   Tamburri LM, 2004, AM J CRIT CARE, V13, P102, DOI 10.4037/ajcc2004.13.2.102
   Tan JA, 2010, INTENS CARE MED, V36, P926, DOI 10.1007/s00134-010-1877-6
   Tanios MA, 2009, J CRIT CARE, V24, P66, DOI 10.1016/j.jcrc.2008.03.037
   Tei Y, 2004, PSYCHOSOMATICS, V45, P450, DOI 10.1176/appi.psy.45.5.450
   Tembo Agness C, 2009, Intensive Crit Care Nurs, V25, P314, DOI 10.1016/j.iccn.2009.07.002
   Terao Y, 2003, CRIT CARE MED, V31, P830, DOI 10.1097/01.CCM.0000054868.93459.E1
   Thomason JWW, 2005, CRIT CARE, V9, pR375, DOI 10.1186/cc3729
   Tisdale JE, 2007, PHARMACOTHERAPY, V27, P175, DOI 10.1592/phco.27.2.175
   Tisdale JE, 2001, J CLIN PHARMACOL, V41, P1310, DOI 10.1177/00912700122012896
   Tobar E, 2010, MED INTENSIVA, V34, P4, DOI 10.1016/j.medin.2009.04.003
   Tonner PH, 2005, CRIT CARE MED, V33, P580, DOI 10.1097/01.ccm.0000156291.04287.7F
   Treggiari MM, 2009, CRIT CARE MED, V37, P2527, DOI 10.1097/CCM.0b013e3181a5689f
   Triltsch AE, 2002, CRIT CARE MED, V30, P1007, DOI 10.1097/00003246-200205000-00009
   Trompeo AC, 2011, MINERVA ANESTESIOL, V77, P604
   Tropea J, 2008, AUSTRALAS J AGEING, V27, P150, DOI 10.1111/j.1741-6612.2008.00301.x
   Trouiller P, 2009, INTENS CARE MED, V35, P2096, DOI 10.1007/s00134-009-1636-8
   TRUMAN B, 2003, AM J RESP CRIT CARE, V167, pA969
   Tufano R, 2010, INTENS CARE MED, V36, P1612, DOI 10.1007/s00134-010-1885-6
   Turker G, 2005, J CARDIOTHOR VASC AN, V19, P468, DOI 10.1053/j.jvca.2005.05.013
   TURNER RC, 1989, J GEN INTERN MED, V4, P432, DOI 10.1007/BF02599697
   van Eijk MM, 2011, AM J RESP CRIT CARE, V184, P340, DOI 10.1164/rccm.201101-0065OC
   van Eijk MMJ, 2010, LANCET, V376, P1829, DOI 10.1016/S0140-6736(10)61855-7
   van Eijk MMJ, 2009, CRIT CARE MED, V37, P1881, DOI 10.1097/CCM.0b013e3181a00118
   van Rompaey B, 2009, CRIT CARE, V13, DOI 10.1186/cc7892
   Vasilevskis EE, 2011, J AM GERIATR SOC, V59, pS249, DOI 10.1111/j.1532-5415.2011.03673.x
   Vasilevskis EE, 2010, CHEST, V138, P1224, DOI 10.1378/chest.10-0466
   VASSAL T, 1993, INTENS CARE MED, V19, P340, DOI 10.1007/BF01694708
   Venn RM, 2001, BRIT J ANAESTH, V87, P684, DOI 10.1093/bja/87.5.684
   Venn RM, 1999, ANAESTHESIA, V54, P1136, DOI 10.1046/j.1365-2044.1999.01114.x
   Venn RM, 2000, CRIT CARE, V4, P302, DOI 10.1186/cc712
   Venn RM, 2002, BRIT J ANAESTH, V88, P669, DOI 10.1093/bja/88.5.669
   Venn RM, 2003, INTENS CARE MED, V29, P201, DOI 10.1007/s00134-002-1579-9
   Voss LJ, 2008, ANESTH ANALG, V107, P1689, DOI 10.1213/ane.0b013e3181852595
   Wahlander S, 2005, J CARDIOTHOR VASC AN, V19, P630, DOI 10.1053/j.jvca.2005.07.006
   Walder B, 2002, NEUROLOGY, V58, P1327, DOI 10.1212/WNL.58.9.1327
   Walsh TS, 2008, INTENS CARE MED, V34, P308, DOI 10.1007/s00134-007-0858-x
   Wang W, 2012, CRIT CARE MED, V40, P731, DOI 10.1097/CCM.0b013e3182376e4f
   Weatherburn C, 2007, ANAESTH INTENS CARE, V35, P204, DOI 10.1177/0310057X0703500208
   Weber F, 2008, EUR J ANAESTH, V25, P123, DOI 10.1017/S0265021507001329
   Weinbroum AA, 1997, INTENS CARE MED, V23, P1258, DOI 10.1007/s001340050495
   Weinert C, 2004, CHEST, V126, P1883, DOI 10.1378/chest.126.6.1883
   Weinert CR, 2008, INTENS CARE MED, V34, P82, DOI 10.1007/s00134-007-0829-2
   Weinert CR, 2007, CRIT CARE MED, V35, P393, DOI 10.1097/01.CCM.0000254339.18639.1D
   Weinhouse GL, 2009, CRIT CARE, V13, DOI 10.1186/cc8131
   Wilson KC, 2008, J INTENSIVE CARE MED, V23, P415
   Wilson KC, 2008, J INTENSIVE CARE MED, V23, P414
   Wilson Kevin C, 2008, J Intensive Care Med, V23, P414, DOI 10.1177/0885066608324175
   Wunsch H, 2009, CRIT CARE MED, V37, P3031, DOI 10.1097/CCM.0b013e3181b02eff
   Xie H, 2009, CRIT CARE, V13, DOI 10.1186/cc7154
   Yahwak JA, 2008, PHARMACOTHERAPY, V28, P984, DOI 10.1592/phco.28.8.984
   Yaucher NE, 2003, PHARMACOTHERAPY, V23, P1094, DOI 10.1592/phco.23.10.1094.32762
   Yorke J, 2004, HEART LUNG, V33, P33, DOI 10.1016/j.hrtlng.2003.09.002
   Yorke J., 2002, NURS MONOGR, V2002, P49
   Young C, 2001, TRAINING DEV, V55, P17
   Young Jeanne, 2006, Intensive Crit Care Nurs, V22, P32, DOI 10.1016/j.iccn.2005.04.004
NR 472
TC 2008
Z9 2274
U1 20
U2 359
PU LIPPINCOTT WILLIAMS & WILKINS
PI PHILADELPHIA
PA TWO COMMERCE SQ, 2001 MARKET ST, PHILADELPHIA, PA 19103 USA
SN 0090-3493
EI 1530-0293
J9 CRIT CARE MED
JI Crit. Care Med.
PD JAN
PY 2013
VL 41
IS 1
BP 263
EP 306
DI 10.1097/CCM.0b013e3182783b72
PG 44
WC Critical Care Medicine
WE Science Citation Index Expanded (SCI-EXPANDED)
SC General & Internal Medicine
GA 065LR
UT WOS:000313150300029
PM 23269131
HC Y
HP N
DA 2022-04-18
ER

PT J
AU Ely, EW
   Shintani, A
   Truman, B
   Speroff, T
   Gordon, SM
   Harrell, FE
   Inouye, SK
   Bernard, GR
   Dittus, RS
AF Ely, EW
   Shintani, A
   Truman, B
   Speroff, T
   Gordon, SM
   Harrell, FE
   Inouye, SK
   Bernard, GR
   Dittus, RS
TI Delirium as a predictor of mortality in mechanically ventilated patients
   in the intensive care unit
SO JAMA-JOURNAL OF THE AMERICAN MEDICAL ASSOCIATION
LA English
DT Review
ID CONFUSION ASSESSMENT METHOD; MINI-MENTAL-STATE; AGITATION-SEDATION
   SCALE; CRITICALLY-ILL PATIENTS; RISK-FACTORS; SEPTIC ENCEPHALOPATHY;
   OLDER PERSONS; SEVERE SEPSIS; SOFA SCORE; INFLAMMATION
AB Context In the intensive care unit (ICU), delirium is a common yet underdiagnosed form of organ dysfunction, and its contribution to patient outcomes is unclear.
   Objective To determine if delirium is an independent predictor of clinical outcomes, including 6-month mortality and length of stay among ICU patients receiving mechanical ventilation.
   Design, Setting, and Participants Prospective cohort study enrolling 275 consecutive mechanically ventilated patients admitted to adult medical and coronary ICUs of a US university-based medical center between February 2000 and May 2001. Patients were followed up for development of delirium over 2158 ICU days using the Confusion Assessment Method for the ICU and the Richmond Agitation-Sedation Scale.
   Main Outcome Measures Primary outcomes included 6-month mortality, overall hospital length of stay, and length of stay in the post-ICU period. Secondary outcomes were ventilator-free days and cognitive impairment at hospital discharge.
   Results Of 275 patients, 51 (18.5%) had persistent coma and died in the hospital. Among the remaining 224 patients, 183 (81.7%) developed delirium at some point during the ICU stay. Baseline demographics including age, comorbidity scores, dementia scores, activities of daily living, severity of illness, and admission diagnoses were similar between those with and without delirium (P>.05 for all). Patients who developed delirium had higher 6-month mortality rates (34% vs 15%, P=.03) and spent 10 days longer in the hospital than those who never developed delirium (P<.001). After adjusting for covariates (including age, severity of illness, comorbid conditions, coma, and use of sedatives or analgesic medications), delirium was independently associated with higher 6-month mortality (adjusted hazard ratio [HR], 3.2; 95% confidence interval [CI], 1.4-7.7; P=.008), and longer hospital stay (adjusted HR, 2.0; 95% Cl, 1.4-3.0; P<.001). Delirium in the ICU was also independently associated with a longer post-ICU stay (adjusted HR, 1.6; 95% Cl, 1.2-2.3; P=.009), fewer median days alive and without. mechanical ventilation (19 [interquartile range, 4-23] vs 24 [19261; adjusted P=.03), and a higher incidence of cognitive impairment at hospital discharge (adjusted HR, 9.1; 95% Cl, 2.3-35.3; P=.002).
   Conclusion Delirium was an independent predictor of higher 6-month mortality and longer hospital stay even after adjusting for relevant covariates including coma, sedatives, and analgesics in patients receiving mechanical ventilation.
C1 Vanderbilt Univ, Med Ctr, Ctr Hlth Serv Res, Div Allergy Pulm Crit Care Med,Sch Med, Nashville, TN 37232 USA.
   Vanderbilt Univ, Sch Med, Dept Med, Div Gen Internal Med, Nashville, TN 37212 USA.
   Vanderbilt Univ, Sch Med, Ctr Hlth Serv Res, Nashville, TN 37212 USA.
   Vanderbilt Univ, Sch Med, Vet Affairs Tennessee Valley Geriatr Res Educ & C, Nashville, TN 37212 USA.
   Vanderbilt Univ, Sch Med, Dept Biostat, Nashville, TN 37212 USA.
   Vanderbilt Univ, Sch Med, Dept Psychiat, Nashville, TN 37212 USA.
   Yale Univ, Sch Med, Dept Med, New Haven, CT 06510 USA.
RP Ely, EW (通讯作者)，Vanderbilt Univ, Med Ctr, Ctr Hlth Serv Res, Div Allergy Pulm Crit Care Med,Sch Med, 6th Floor,Med Ctr E 6109, Nashville, TN 37232 USA.
EM wes.ely@vanderbilt.edu
RI Inouye, Sharon/R-7216-2019; Ely, E. Wesley/Z-2018-2019
OI Ely, E. Wesley/0000-0003-3957-2172
FU NIA NIH HHSUnited States Department of Health & Human ServicesNational
   Institutes of Health (NIH) - USANIH National Institute on Aging (NIA)
   [K24AG00949, K23 AG01023-01A1] Funding Source: Medline; NATIONAL
   INSTITUTE ON AGINGUnited States Department of Health & Human
   ServicesNational Institutes of Health (NIH) - USANIH National Institute
   on Aging (NIA) [K24AG000949, K23AG001023] Funding Source: NIH RePORTER
CR Aldemir M, 2001, CRIT CARE, V5, P265, DOI 10.1186/cc1044
   *AM PSYCH ASS, WHAT IS DELIRIUM
   *AM PSYCH ASS, 1994, DIAGN STAT MAN MENT, P123
   Angus D C, 2001, Crit Care Med, V29, P1303, DOI 10.1097/00003246-200107000-00002
   [Anonymous], 1999, Am J Psychiatry, V156, P1
   Axell AIRG, 2002, ACTA ANAESTH SCAND, V46, P726, DOI 10.1034/j.1399-6576.2002.460616.x
   Bergeron N, 2001, INTENS CARE MED, V27, P859, DOI 10.1007/s001340100909
   Bernard GR, 2001, NEW ENGL J MED, V344, P699, DOI 10.1056/NEJM200103083441001
   BLECK TP, 1993, CRIT CARE MED, V21, P98, DOI 10.1097/00003246-199301000-00019
   BLESSED G, 1968, BRIT J PSYCHIAT, V114, P797, DOI 10.1192/bjp.114.512.797
   Brook AD, 1999, CRIT CARE MED, V27, P2609, DOI 10.1097/00003246-199912000-00001
   CAMMARANO WB, 1998, PRINCIPLES CRITICAL, P90
   Camus V, 2000, INT J GERIATR PSYCH, V15, P313, DOI 10.1002/(SICI)1099-1166(200004)15:4<313::AID-GPS115>3.0.CO;2-M
   COX DR, 1972, J R STAT SOC B, V34, P187
   CROWLEY J, 1977, J AM STAT ASSOC, V72, P27, DOI 10.2307/2286902
   DEYO RA, 1992, J CLIN EPIDEMIOL, V45, P613, DOI 10.1016/0895-4356(92)90133-8
   Dubois MJ, 2001, INTENS CARE MED, V27, P1297, DOI 10.1007/s001340101017
   Eidelman LA, 1996, JAMA-J AM MED ASSOC, V275, P470, DOI 10.1001/jama.275.6.470
   Eilers H, 2001, ANESTH ANALG, V93, P213, DOI 10.1097/00000539-200107000-00042
   Elie M, 1998, J GEN INTERN MED, V13, P204, DOI 10.1046/j.1525-1497.1998.00047.x
   Ely EW, 2003, JAMA-J AM MED ASSOC, V289, P2983, DOI 10.1001/jama.289.22.2983
   Ely EW, 2004, CRIT CARE MED, V32, P106, DOI 10.1097/01.CCM.0000098033.94737.84
   Ely EW, 2001, JAMA-J AM MED ASSOC, V286, P2703, DOI 10.1001/jama.286.21.2703
   Ely EW, 2001, CRIT CARE MED, V29, P1370, DOI 10.1097/00003246-200107000-00012
   Ely EW, 2001, INTENS CARE MED, V27, P1892, DOI 10.1007/s00134-001-1132-2
   Ely EW, 2003, CLIN INFECT DIS, V37, P187, DOI 10.1086/375775
   Ely EW, 2002, ANN INTERN MED, V136, P25, DOI 10.7326/0003-4819-136-1-200201010-00007
   Ely EW, 2001, SEMIN RESP CRIT CARE, V22, P115, DOI 10.1055/s-2001-13826
   Esteban A, 2000, AM J RESP CRIT CARE, V161, P1450, DOI 10.1164/ajrccm.161.5.9902018
   Ferreira FL, 2001, JAMA-J AM MED ASSOC, V286, P1754, DOI 10.1001/jama.286.14.1754
   FOLSTEIN MF, 1975, J PSYCHIAT RES, V12, P189, DOI 10.1016/0022-3956(75)90026-6
   FRANCIS J, 1992, J AM GERIATR SOC, V40, P601, DOI 10.1111/j.1532-5415.1992.tb02111.x
   Geary S M, 1994, Crit Care Nurs Q, V17, P51
   GUSTAFSON Y, 1991, J AM GERIATR SOC, V39, P760, DOI 10.1111/j.1532-5415.1991.tb02697.x
   Hopkins RO, 1999, AM J RESP CRIT CARE, V160, P50, DOI 10.1164/ajrccm.160.1.9708059
   Inouye SK, 1999, AM J MED, V106, P565, DOI 10.1016/S0002-9343(99)00070-4
   Inouye SK, 2001, ARCH INTERN MED, V161, P2467, DOI 10.1001/archinte.161.20.2467
   Inouye SK, 1999, NEW ENGL J MED, V340, P669, DOI 10.1056/NEJM199903043400901
   Inouye SK, 1996, JAMA-J AM MED ASSOC, V275, P852, DOI 10.1001/jama.275.11.852
   INOUYE SK, 1994, AM J MED, V97, P278, DOI 10.1016/0002-9343(94)90011-6
   INOUYE SK, 1990, ANN INTERN MED, V113, P941, DOI 10.7326/0003-4819-113-12-941
   Jackson JC, 2003, CRIT CARE MED, V31, P1226, DOI 10.1097/01.CCM.0000059996.30263.94
   Jacobi J, 2002, CRIT CARE MED, V30, P119, DOI 10.1097/00003246-200201000-00020
   KATZ S, 1963, JAMA-J AM MED ASSOC, V185, P914, DOI 10.1001/jama.1963.03060120024016
   Kiely DK, 2003, J GERONTOL A-BIOL, V58, P441, DOI 10.1093/gerona/58.5.M441
   Kleinbaum David G., 1988, APPL REGRESSION ANAL, V2a, P210
   KNAUS WA, 1985, CRIT CARE MED, V13, P818, DOI 10.1097/00003246-198510000-00009
   Kollef MH, 1998, CHEST, V114, P541, DOI 10.1378/chest.114.2.541
   Kress JP, 2000, NEW ENGL J MED, V342, P1471, DOI 10.1056/NEJM200005183422002
   Lawlor PG, 2000, ARCH INTERN MED, V160, P786, DOI 10.1001/archinte.160.6.786
   LEVKOFF SE, 1992, ARCH INTERN MED, V152, P334, DOI 10.1001/archinte.152.2.334
   LIPOWSKI ZJ, 1989, NEW ENGL J MED, V320, P578
   Litaker D, 2001, GEN HOSP PSYCHIAT, V23, P84, DOI 10.1016/S0163-8343(01)00117-7
   Lorentz WJ, 2002, CAN J PSYCHIAT, V47, P723, DOI 10.1177/070674370204700803
   Luhr OR, 2000, INTENS CARE MED, V26, P508, DOI 10.1007/s001340051197
   MARCANTONIO ER, 1994, JAMA-J AM MED ASSOC, V272, P1518, DOI 10.1001/jama.272.19.1518
   MARCANTONIO ER, 1994, JAMA-J AM MED ASSOC, V271, P134, DOI 10.1001/jama.271.2.134
   McCusker J, 2002, ARCH INTERN MED, V162, P457, DOI 10.1001/archinte.162.4.457
   McGuire BE, 2000, ARCH INTERN MED, V160, P906, DOI 10.1001/archinte.160.7.906
   McNicoll L, 2003, J AM GERIATR SOC, V51, P591, DOI 10.1034/j.1600-0579.2003.00201.x
   Meagher DJ, 2001, BMJ-BRIT MED J, V322, P144, DOI 10.1136/bmj.322.7279.144
   Meagher DJ, 2000, J NEUROPSYCH CLIN N, V12, P51, DOI 10.1176/jnp.12.1.51
   MONTGOMERY AB, 1985, AM REV RESPIR DIS, V132, P485
   Morrison RS, 2003, J GERONTOL A-BIOL, V58, P76
   Nicholson TE, 2002, DRUG METAB DISPOS, V30, P42, DOI 10.1124/dmd.30.1.42
   OCONNOR DW, 1989, J PSYCHIAT RES, V23, P87, DOI 10.1016/0022-3956(89)90021-6
   Ostermann ME, 2000, JAMA-J AM MED ASSOC, V283, P1451, DOI 10.1001/jama.283.11.1451
   Papadopoulos MC, 2000, CRIT CARE MED, V28, P3019, DOI 10.1097/00003246-200008000-00057
   PERRY VH, 1993, TRENDS NEUROSCI, V16, P268, DOI 10.1016/0166-2236(93)90180-T
   Peterson JF, 2003, J AM GERIATR SOC, V51, pS174
   PETO R, 1972, J BIOMETRICS, V26, P579
   RABINS PV, 1982, BRIT J PSYCHIAT, V140, P149, DOI 10.1192/bjp.140.2.149
   Rahkonen T, 2001, INT J GERIATR PSYCH, V16, P415, DOI 10.1002/gps.356
   Renton KW, 2000, J PHARMACOL EXP THER, V294, P524
   Riker RR, 1999, CRIT CARE MED, V27, P1325, DOI 10.1097/00003246-199907000-00022
   Rivers E, 2001, NEW ENGL J MED, V345, P1368, DOI 10.1056/NEJMoa010307
   Rockwood K, 1999, AGE AGEING, V28, P551, DOI 10.1093/ageing/28.6.551
   Rolfson DB, 1999, CAN J CARDIOL, V15, P771
   Rothwell NJ, 1996, PHARMACOL THERAPEUT, V69, P85, DOI 10.1016/0163-7258(95)02033-0
   Sanders AB, 2002, ANN EMERG MED, V39, P338, DOI 10.1067/mem.2002.122273
   Schmitz R., 1998, FUTURE NEEDS PULMONA
   Schoenfeld DA, 2002, CRIT CARE MED, V30, P1772, DOI 10.1097/00003246-200208000-00016
   SCHOR JD, 1992, JAMA-J AM MED ASSOC, V267, P827, DOI 10.1001/jama.267.6.827
   Sessler CN, 2002, AM J RESP CRIT CARE, V166, P1338, DOI 10.1164/rccm.2107138
   SHAPIRO BA, 1995, CRIT CARE MED, V23, P1596, DOI 10.1097/00003246-199509000-00021
   Shimamoto Y, 1999, ARCH TOXICOL, V73, P41, DOI 10.1007/s002040050584
   Shimamoto Y, 1998, ARCH TOXICOL, V72, P492, DOI 10.1007/s002040050533
   SPRUNG CL, 1990, CRIT CARE MED, V18, P801, DOI 10.1097/00003246-199008000-00001
   Tangalos EG, 1996, MAYO CLIN PROC, V71, P829, DOI 10.4065/71.9.829
   Therneau T.M., 2000, STAT BIOL HEALTH
   TRUJILLO KA, 1991, NEW BIOL, V3, P915
   TRUMAN B, 2003, AM J RESP CRIT CARE, V167, pA969
   Truman Brenda, 2003, Crit Care Nurse, V23, P25
   Vincent JL, 1998, CRIT CARE MED, V26, P1793, DOI 10.1097/00003246-199811000-00016
   Vincent JL, 1996, INTENS CARE MED, V22, P707, DOI 10.1007/s001340050156
   Vincent JL, 2002, CRIT CARE, V6, pS1, DOI 10.1186/cc1860
   Vinik HR, 1998, ANESTH ANALG, V86, P1307, DOI 10.1097/00000539-199806000-00033
   WIJDICKS EFM, 2002, NEUROLOGIC COMPLICAT
   Woiciechowsky C, 1998, NAT MED, V4, P808, DOI 10.1038/nm0798-808
   Woiciechowsky C, 1999, BRAIN RES, V816, P563, DOI 10.1016/S0006-8993(98)01238-4
   YOUNG GB, 1992, J CLIN NEUROPHYSIOL, V9, P145, DOI 10.1097/00004691-199201000-00016
NR 101
TC 1748
Z9 1851
U1 6
U2 78
PU AMER MEDICAL ASSOC
PI CHICAGO
PA 330 N WABASH AVE, STE 39300, CHICAGO, IL 60611-5885 USA
SN 0098-7484
EI 1538-3598
J9 JAMA-J AM MED ASSOC
JI JAMA-J. Am. Med. Assoc.
PD APR 14
PY 2004
VL 291
IS 14
BP 1753
EP 1762
DI 10.1001/jama.291.14.1753
PG 10
WC Medicine, General & Internal
WE Science Citation Index Expanded (SCI-EXPANDED); Social Science Citation Index (SSCI)
SC General & Internal Medicine
GA 811RJ
UT WOS:000220788700033
PM 15082703
OA Bronze, Green Published
DA 2022-04-18
ER

PT J
AU Ely, EW
   Inouye, SK
   Bernard, GR
   Gordon, S
   Francis, J
   May, L
   Truman, B
   Speroff, T
   Gautam, S
   Margolin, R
   Hart, RP
   Dittus, R
AF Ely, EW
   Inouye, SK
   Bernard, GR
   Gordon, S
   Francis, J
   May, L
   Truman, B
   Speroff, T
   Gautam, S
   Margolin, R
   Hart, RP
   Dittus, R
TI Delirium in mechanically ventilated patients - Validity and reliability
   of the Confusion Assessment Method for the intensive care unit (CAM-ICU)
SO JAMA-JOURNAL OF THE AMERICAN MEDICAL ASSOCIATION
LA English
DT Article
ID CRITICALLY ILL PATIENTS; QUALITY-OF-LIFE; ELDERLY HOSPITALIZED-PATIENTS;
   OLDER PATIENTS; MEDICAL PATIENTS; POSTOPERATIVE DELIRIUM; ADVANCED
   CANCER; COGNITIVE TEST; RATING-SCALE; PSYCHOSIS
AB Context Delirium is a common problem in the intensive care unit (ICU). Accurate diagnosis is limited by the difficulty of communicating with mechanically ventilated patients and by lack of a validated delirium instrument for use in the ICU.
   Objectives To validate a delirium assessment instrument that uses standardized nonverbal assessments for mechanically ventilated patients and to determine the occurrence rate of delirium in such patients.
   Design and Setting Prospective cohort study testing the Confusion Assessment Method for ICU Patients (CAM-ICU) in the adult medical and coronary ICUs of a US university-based medical center.
   Participants A total of 111 consecutive patients who were mechanically ventilated were enrolled from February 1, 2000, to July 15, 2000, of whom 96 (86.5%) were evaluable for the development of delirium and 15 (13.5%) were excluded because they remained comatose throughout the investigation.
   Main Outcome Measures Occurrence rate of delirium and sensitivity, specificity, and interrater reliability of delirium assessments using the CAM-ICU, made daily by 2 critical care study nurses, compared with assessments by delirium experts using Diagnostic and Statistical Manual of Mental Disorders, Fourth Edition, criteria.
   Results A total of 471 daily paired evaluations were completed. Compared with the reference standard for diagnosing delirium, 2 study nurses using the CAM-ICU had sensitivities of 100% and 93%, specificities of 98% and 100%, and high interrater reliability (kappa =0.96; 95% confidence interval, 0.92-0.99). Interrater reliability measures across subgroup comparisons showed kappa values of 0.92 for those aged 65 years or older, 0.99 for those with suspected dementia, or 0.94 for those with Acute Physiology and Chronic Health Evaluation II scores at or above the median value of 23 (all P<.001). Comparing sensitivity and specificity between patient subgroups according to age, suspected dementia, or severity of illness showed no significant differences. The mean (SID) CAM-ICU administration time was 2 (1) minutes. Reference standard diagnoses of delirium, stupor, and coma occurred in 25.2%, 21.3%, and 28.5% of all observations, respectively. Delirium occurred in 80 (83.3%) patients during their ICU stay for a mean (SID) of 2.4 (1.6) days. Delirium was even present in 39.5% of alert or easily aroused patient observations by the reference standard and persisted in 10.4% of patients at hospital discharge.
   Conclusions Delirium, a complication not currently monitored in the ICU setting, is extremely common in mechanically ventilated patients. The CAM-ICU appears to be rapid, valid, and reliable for diagnosing delirium in the ICU setting and may be a useful instrument for both clinical and research purposes.
C1 Vanderbilt Univ, Med Ctr, Sch Med, Ctr Htlh Serv Res,Div Allergy Pulm Crit Care Med, Nashville, TN 37323 USA.
   Vanderbilt Univ, Sch Med, Dept Internal Med, Div Gen Internal Med, Nashville, TN 37212 USA.
   Vanderbilt Univ, Sch Med, Vet Affairs Tennessee Valley Hlth Care Syst Geria, Educ & Clin Ctr, Nashville, TN 37212 USA.
   Vanderbilt Univ, Sch Med, Dept Geriatr Psychiat & Neurosci, Div Allergy Pulm Crit Care Med, Nashville, TN 37212 USA.
   Yale Univ, Sch Med, Dept Internal Med, New Haven, CT 06510 USA.
   St Vincent Hosp Hlth Syst, Div Qual & Data Management, Indianapolis, IN USA.
   Virginia Commonwealth Univ Hlth Syst, Dept Psychiat, Richmond, VA USA.
RP Ely, EW (通讯作者)，Vanderbilt Univ, Med Ctr, Sch Med, Ctr Htlh Serv Res,Div Allergy Pulm Crit Care Med, 6th Floor Med Ctr E 6109, Nashville, TN 37323 USA.
EM wes.ely@mcmail.vanderbilt.edu
RI Inouye, Sharon/R-7216-2019; Ely, E. Wesley/Z-2018-2019
OI Ely, E. Wesley/0000-0003-3957-2172
FU NIA NIH HHSUnited States Department of Health & Human ServicesNational
   Institutes of Health (NIH) - USANIH National Institute on Aging (NIA)
   [K23 AG01203-01A1, K24AG00949, R01AG12551] Funding Source: Medline;
   NATIONAL INSTITUTE ON AGINGUnited States Department of Health & Human
   ServicesNational Institutes of Health (NIH) - USANIH National Institute
   on Aging (NIA) [K24AG000949, R01AG012551] Funding Source: NIH RePORTER
CR ARMSTRONG SC, 1991, NURS TIMES, V87, P30
   Bergeron N, 2001, INTENS CARE MED, V27, P859, DOI 10.1007/s001340100909
   BLESSED G, 1968, BRIT J PSYCHIAT, V114, P797, DOI 10.1192/bjp.114.512.797
   Brandl KM, 2001, PHARMACOTHERAPY, V21, P431, DOI 10.1592/phco.21.5.431.34487
   Briggs D, 1991, Nurs Times, V87, P30
   Brook AD, 1999, CRIT CARE MED, V27, P2609, DOI 10.1097/00003246-199912000-00001
   CHELLURI L, 1992, CRIT CARE MED, V20, P757, DOI 10.1097/00003246-199206000-00010
   Cook DJ, 1998, ANN INTERN MED, V129, P433, DOI 10.7326/0003-4819-129-6-199809150-00002
   Curtis T, 1999, Nurs Crit Care, V4, P18
   Dubois MJ, 2001, INTENS CARE MED, V27, P1297, DOI 10.1007/s001340101017
   Dyson M, 1999, J CLIN NURS, V8, P284, DOI 10.1046/j.1365-2702.1999.00265.x
   Ely EW, 1999, ANN INTERN MED, V131, P96, DOI 10.7326/0003-4819-131-2-199907200-00004
   Ely EW, 2001, CRIT CARE MED, V29, P1370, DOI 10.1097/00003246-200107000-00012
   Ely EW, 2001, SEMIN RESP CRIT CARE, V22, P115, DOI 10.1055/s-2001-13826
   ELY EW, 2000, AM J RESP CRIT CARE, V161, pA506
   Fleiss J. L., 1981, STAT METHODS RATES P, V2nd
   FOLSTEIN MF, 1975, J PSYCHIAT RES, V12, P189, DOI 10.1016/0022-3956(75)90026-6
   FOREMAN MD, 1987, NURS RES, V36, P216
   FRANCIS J, 1992, J AM GERIATR SOC, V40, P829, DOI 10.1111/j.1532-5415.1992.tb01859.x
   FRANCIS J, 1992, J AM GERIATR SOC, V40, P601, DOI 10.1111/j.1532-5415.1992.tb02111.x
   FRANCIS J, 1990, JAMA-J AM MED ASSOC, V263, P1097, DOI 10.1001/jama.263.8.1097
   FRANCIS J, 1990, J GEN INTERN MED, V5, P65, DOI 10.1007/BF02602312
   Fricchione G, 1999, Harv Ment Health Lett, V16, P7
   Geary S M, 1994, Crit Care Nurs Q, V17, P51
   Gelling L, 1999, Nurs Crit Care, V4, P22
   Granberg A, 1999, Intensive Crit Care Nurs, V15, P19, DOI 10.1016/S0964-3397(99)80062-7
   Granberg A, 1996, Intensive Crit Care Nurs, V12, P173, DOI 10.1016/S0964-3397(96)80537-4
   HANSELL HN, 1984, HEART LUNG, V13, P59
   Hart RP, 1997, J PSYCHOSOM RES, V43, P417, DOI 10.1016/S0022-3999(97)00140-2
   Hart RP, 1996, PSYCHOSOMATICS, V37, P533, DOI 10.1016/S0033-3182(96)71517-7
   HEBERT PC, 1993, CHEST, V104, P230, DOI 10.1378/chest.104.1.230
   Heffner JE, 2000, NEW ENGL J MED, V342, P1520, DOI 10.1056/NEJM200005183422011
   Hopkins RO, 1999, AM J RESP CRIT CARE, V160, P50, DOI 10.1164/ajrccm.160.1.9708059
   Inouye SK, 1999, AM J MED, V106, P565, DOI 10.1016/S0002-9343(99)00070-4
   Inouye SK, 1999, NEW ENGL J MED, V340, P669, DOI 10.1056/NEJM199903043400901
   INOUYE SK, 1993, ANN INTERN MED, V119, P474, DOI 10.7326/0003-4819-119-6-199309150-00005
   INOUYE SK, 1994, AM J MED, V97, P278, DOI 10.1016/0002-9343(94)90011-6
   INOUYE SK, 1990, ANN INTERN MED, V113, P941, DOI 10.7326/0003-4819-113-12-941
   Inouye SK, 1998, J GEN INTERN MED, V13, P234, DOI 10.1046/j.1525-1497.1998.00073.x
   Justic M, 2000, Crit Care Nurse, V20, P28
   Katz IR, 2001, AM J GERIAT PSYCHIAT, V9, P148, DOI 10.1176/appi.ajgp.9.2.148
   KNAUS WA, 1985, CRIT CARE MED, V13, P818, DOI 10.1097/00003246-198510000-00009
   Kollef MH, 1998, CHEST, V114, P541, DOI 10.1378/chest.114.2.541
   Kress JP, 2000, NEW ENGL J MED, V342, P1471, DOI 10.1056/NEJM200005183422002
   Lawlor PG, 2000, ARCH INTERN MED, V160, P786, DOI 10.1001/archinte.160.6.786
   LEGAULT SE, 1992, CAN J PSYCHIAT, V37, P316, DOI 10.1177/070674379203700505
   LEVKOFF SE, 1992, ARCH INTERN MED, V152, P334, DOI 10.1001/archinte.152.2.334
   LIPOWSKI ZJ, 1989, NEW ENGL J MED, V320, P578
   LIPOWSKI ZJ, 1987, JAMA-J AM MED ASSOC, V258, P1789, DOI 10.1001/jama.258.13.1789
   LIPOWSKI ZJ, 1983, AM J PSYCHIAT, V140, P1426
   Lynn J, 1997, J AM GERIATR SOC, V45, P526
   MARCANTONIO ER, 1994, JAMA-J AM MED ASSOC, V272, P1518, DOI 10.1001/jama.272.19.1518
   MARCANTONIO ER, 1994, JAMA-J AM MED ASSOC, V271, P134, DOI 10.1001/jama.271.2.134
   Meagher DJ, 2000, J NEUROPSYCH CLIN N, V12, P51, DOI 10.1176/jnp.12.1.51
   Metitieri T, 2000, ARCH INTERN MED, V160, P2866, DOI 10.1001/archinte.160.18.2866-a
   Moller JT, 1998, LANCET, V351, P857, DOI 10.1016/S0140-6736(97)07382-0
   Montuclard L, 2000, CRIT CARE MED, V28, P3389, DOI 10.1097/00003246-200010000-00002
   Namen AM, 2001, AM J RESP CRIT CARE, V163, P658, DOI 10.1164/ajrccm.163.3.2003060
   Nelson BJ, 2000, CRIT CARE MED, V28, P3626, DOI 10.1097/00003246-200011000-00013
   Newman MF, 2001, NEW ENGL J MED, V344, P395, DOI 10.1056/NEJM200102083440601
   Nuttall GA, 1998, CRIT CARE MED, V26, P1351, DOI 10.1097/00003246-199808000-00019
   OKeeffe S, 1997, J AM GERIATR SOC, V45, P174, DOI 10.1111/j.1532-5415.1997.tb04503.x
   Orlando R, 2000, CRIT CARE MED, V28, P3755, DOI 10.1097/00003246-200011000-00042
   POMPEI P, 1995, ARCH INTERN MED, V155, P301, DOI 10.1001/archinte.155.3.301
   Pronovost P J, 2001, Curr Opin Crit Care, V7, P297, DOI 10.1097/00075198-200108000-00014
   Ramsey P W, 1986, RN, V49, P42
   Rockwood K, 1999, AGE AGEING, V28, P551, DOI 10.1093/ageing/28.6.551
   Rothenhausler HB, 2001, GEN HOSP PSYCHIAT, V23, P88, DOI 10.1016/S0163-8343(01)00123-2
   Servis M, 1997, PSYCHOSOMATICS, V38, P589, DOI 10.1016/S0033-3182(97)71410-5
   Sessler C, 2000, AM J RESP CRIT CARE, V161, pA506
   SMITH MJ, 1995, J PAIN SYMPTOM MANAG, V10, P35, DOI 10.1016/0885-3924(94)00066-T
   Strub RL, 1993, MENTAL STATUS EXAMIN
   TEASDALE G, 1974, LANCET, V2, P81
   TRZEPACZ PT, 1988, PSYCHIAT RES, V23, P89, DOI 10.1016/0165-1781(88)90037-6
   Trzepacz PT, 1998, J NEUROPSYCH CLIN N, V10, P199, DOI 10.1176/jnp.10.2.199
   TRZEPACZ PT, 1995, GEN HOSP PSYCHIAT, V17, P75, DOI 10.1016/0163-8343(94)00095-U
   Tullmann DF, 2001, CRIT CARE MED, V29, P1481, DOI 10.1097/00003246-200107000-00034
   Vallverdu I, 1998, AM J RESP CRIT CARE, V158, P1855, DOI 10.1164/ajrccm.158.6.9712135
   VANHEMERT AM, 1994, J PSYCHOSOM RES, V38, P339, DOI 10.1016/0022-3999(94)90038-8
   Vermeersch P E, 1990, Appl Nurs Res, V3, P128, DOI 10.1016/S0897-1897(05)80132-6
   WILLIAMSRUSSO P, 1992, J AM GERIATR SOC, V40, P759, DOI 10.1111/j.1532-5415.1992.tb01846.x
NR 81
TC 1684
Z9 1782
U1 4
U2 135
PU AMER MEDICAL ASSOC
PI CHICAGO
PA 330 N WABASH AVE, STE 39300, CHICAGO, IL 60611-5885 USA
SN 0098-7484
EI 1538-3598
J9 JAMA-J AM MED ASSOC
JI JAMA-J. Am. Med. Assoc.
PD DEC 5
PY 2001
VL 286
IS 21
BP 2703
EP 2710
DI 10.1001/jama.286.21.2703
PG 8
WC Medicine, General & Internal
WE Science Citation Index Expanded (SCI-EXPANDED); Social Science Citation Index (SSCI)
SC General & Internal Medicine
GA 498AU
UT WOS:000172488300030
PM 11730446
OA Bronze
DA 2022-04-18
ER

PT J
AU Inouye, SK
   Bogardus, ST
   Charpentier, PA
   Leo-Summers, L
   Acampora, D
   Holford, TR
   Cooney, LW
AF Inouye, SK
   Bogardus, ST
   Charpentier, PA
   Leo-Summers, L
   Acampora, D
   Holford, TR
   Cooney, LW
TI A multicomponent intervention to prevent delirium in hospitalized older
   patients
SO NEW ENGLAND JOURNAL OF MEDICINE
LA English
DT Article
ID RANDOMIZED CLINICAL-TRIAL; ACUTE CONFUSIONAL STATES; ELDERLY MEDICAL
   PATIENTS; MINI-MENTAL STATE; PREDICTIVE MODEL; PROGNOSIS; SELECTION;
   FRACTURES; RECOVERY; PROGRAM
AB Background Since in hospitalized older patients delirium is associated with poor outcomes, we evaluated the effectiveness of a multicomponent strategy for the prevention of delirium.
   Methods We studied 852 patients 70 years of age or older who had been admitted to the general-medicine service at a teaching hospital. Patients from one intervention unit and two usual-care units were enrolled by means of a prospective matching strategy. The intervention consisted of standardized protocols for the management of six risk factors for delirium: cognitive impairment, sleep deprivation, immobility, visual impairment, hearing impairment, and dehydration. Delirium, the primary outcome, was assessed daily until discharge.
   Results Delirium developed in 9.9 percent of the intervention group, as compared with 15.0 percent of the usual-care group (matched odds ratio, 0.60; 95 percent confidence interval, 0.39 to 0.92). The total number of days with delirium (105 vs. 161, P=0.02) and the total number of episodes (62 vs. 90, P=0.03) were significantly lower in the intervention group. However, the severity of delirium and recurrence rates were not significantly different. The overall rate of adherence to the intervention was 87 percent, and the total number of targeted risk factors per patient was significantly reduced. Intervention was associated with significant improvement in the degree of cognitive impairment among patients with cognitive impairment at admission and with a significant reduction in the rate of use of sleep medications among all patients. Among the other risk factors, there were trends toward improvement in immobility, visual impairment, and hearing impairment.
   Conclusions The risk-factor intervention strategy that we studied resulted in significant reductions in the number and duration of episodes of delirium in hospitalized older patients. The intervention had no significant effect on the severity of delirium or on recurrence rates; this finding suggests that primary prevention of delirium is probably the most effective treatment strategy. (N Engl J Med 1999;340:669-76.) (C) 1999, Massachusetts Medical Society.
C1 Yale Univ, Sch Med, Dept Internal Med, New Haven, CT 06504 USA.
   Yale Univ, Sch Med, Dept Epidemiol & Publ Hlth, New Haven, CT 06504 USA.
RP Inouye, SK (通讯作者)，Yale Univ, Sch Med, Dept Internal Med, 20 York St,Tompkins 15, New Haven, CT 06504 USA.
RI Inouye, Sharon/R-7216-2019
FU NIA NIH HHSUnited States Department of Health & Human ServicesNational
   Institutes of Health (NIH) - USANIH National Institute on Aging (NIA)
   [R01AG12551] Funding Source: Medline; NATIONAL INSTITUTE ON AGINGUnited
   States Department of Health & Human ServicesNational Institutes of
   Health (NIH) - USANIH National Institute on Aging (NIA) [R01AG012551]
   Funding Source: NIH RePORTER
CR *ADM AG, 1995, PROF OLD AM
   Beresin E V, 1988, J Geriatr Psychiatry Neurol, V1, P127, DOI 10.1177/089198878800100302
   BLESSED G, 1968, BRIT J PSYCHIAT, V114, P797, DOI 10.1192/bjp.114.512.797
   BUDD S, 1974, NURS RES, V23, P341
   CHARPENTIER PA, 1995, GERONTOLOGIST, V35, P181
   CHATHAM MA, 1978, HEART LUNG, V7, P995
   COLE MG, 1994, CAN MED ASSOC J, V151, P965
   COLE MG, 1993, CAN MED ASSOC J, V149, P41
   COLE MG, 1991, J AM GERIATR SOC, V39, P1183, DOI 10.1111/j.1532-5415.1991.tb03572.x
   CUMMINGS JL, 1985, CLIN NEUROPSYCHIATRY, P9
   Elie M, 1998, J GEN INTERN MED, V13, P204, DOI 10.1046/j.1525-1497.1998.00047.x
   FOLSTEIN MF, 1975, J PSYCHIAT RES, V12, P189, DOI 10.1016/0022-3956(75)90026-6
   FRANCIS J, 1990, J GEN INTERN MED, V5, P65, DOI 10.1007/BF02602312
   GREENLAND S, 1989, AM J PUBLIC HEALTH, V79, P340, DOI 10.2105/AJPH.79.3.340
   GREENLAND S, 1989, AM J EPIDEMIOL, V130, P1066, DOI 10.1093/oxfordjournals.aje.a115409
   GUSTAFSON Y, 1991, J AM GERIATR SOC, V39, P655, DOI 10.1111/j.1532-5415.1991.tb03618.x
   HALL JP, 1988, MED J AUSTRALIA, V148, P271
   HOBBS FB, 1996, CURRENT POPULATI P23, V190
   HOGAN DB, 1987, CAN MED ASSOC J, V136, P713
   HOLFORD TR, 1989, AM J EPIDEMIOL, V130, P1247, DOI 10.1093/oxfordjournals.aje.a115453
   INOUYE SK, 1993, ANN INTERN MED, V119, P474, DOI 10.7326/0003-4819-119-6-199309150-00005
   Inouye SK, 1996, JAMA-J AM MED ASSOC, V275, P852, DOI 10.1001/jama.275.11.852
   INOUYE SK, 1994, AM J MED, V97, P278, DOI 10.1016/0002-9343(94)90011-6
   INOUYE SK, 1990, ANN INTERN MED, V113, P941, DOI 10.7326/0003-4819-113-12-941
   Inouye SK, 1998, J GEN INTERN MED, V13, P234, DOI 10.1046/j.1525-1497.1998.00073.x
   KATZ S, 1963, JAMA-J AM MED ASSOC, V185, P914, DOI 10.1001/jama.1963.03060120024016
   KNAUS WA, 1985, CRIT CARE MED, V13, P818, DOI 10.1097/00003246-198510000-00009
   LAWTON MP, 1969, GERONTOLOGIST, V9, P179, DOI 10.1093/geront/9.3_Part_1.179
   LAYNE OL, 1971, NEW ENGL J MED, V284, P518, DOI 10.1056/NEJM197103112841003
   LYNN HS, 1992, BIOMETRICS, V48, P397, DOI 10.2307/2532299
   MACPHEE GJA, 1988, AGE AGEING, V17, P347, DOI 10.1093/ageing/17.5.347
   Makuch RW, 1998, STAT MED, V17, P1517, DOI 10.1002/(SICI)1097-0258(19980715)17:13<1517::AID-SIM859>3.0.CO;2-0
   MICKEY RM, 1989, AM J EPIDEMIOL, V129, P125, DOI 10.1093/oxfordjournals.aje.a115101
   Nagley S J, 1986, J Gerontol Nurs, V12, P27
   OWENS JF, 1982, NURS RES, V31, P60
   RIIS J, 1983, ACTA ANAESTH SCAND, V27, P44, DOI 10.1111/j.1399-6576.1983.tb01903.x
   Rizzo JA, 1996, MED CARE, V34, P954, DOI 10.1097/00005650-199609000-00007
   RUBENSTEIN LZ, 1984, NEW ENGL J MED, V311, P1664, DOI 10.1056/NEJM198412273112604
   RUMMANS TA, 1995, MAYO CLIN PROC, V70, P989, DOI 10.4065/70.10.989
   SCHINDLER BA, 1989, GEN HOSP PSYCHIAT, V11, P358, DOI 10.1016/0163-8343(89)90124-2
   UHLMANN RF, 1987, J GERONTOL, V42, P33, DOI 10.1093/geronj/42.1.33
   *US BUR CENS, 1996, STAT ABSTR US 1996, P116
   Wanich C K, 1992, Image J Nurs Sch, V24, P201
   WILLIAMS MA, 1985, RES NURS HEALTH, V8, P329, DOI 10.1002/nur.4770080405
   WILLIAMSRUSSO P, 1992, J AM GERIATR SOC, V40, P759, DOI 10.1111/j.1532-5415.1992.tb01846.x
NR 45
TC 1645
Z9 1693
U1 3
U2 95
PU MASSACHUSETTS MEDICAL SOC
PI WALTHAM
PA WALTHAM WOODS CENTER, 860 WINTER ST,, WALTHAM, MA 02451-1413 USA
SN 0028-4793
EI 1533-4406
J9 NEW ENGL J MED
JI N. Engl. J. Med.
PD MAR 4
PY 1999
VL 340
IS 9
BP 669
EP 676
DI 10.1056/NEJM199903043400901
PG 8
WC Medicine, General & Internal
WE Science Citation Index Expanded (SCI-EXPANDED); Social Science Citation Index (SSCI)
SC General & Internal Medicine
GA 172ZB
UT WOS:000078955200001
PM 10053175
DA 2022-04-18
ER

PT J
AU Inouye, SK
   Westendorp, RGJ
   Saczynski, JS
AF Inouye, Sharon K.
   Westendorp, Rudi G. J.
   Saczynski, Jane S.
TI Delirium in elderly people
SO LANCET
LA English
DT Review
ID CONFUSION ASSESSMENT METHOD; CRITICALLY-ILL PATIENTS; POSTOPERATIVE
   DELIRIUM; HIP-FRACTURE; LIFE-PROGRAM; FUNCTIONAL DECLINE; RISK-FACTORS;
   SYSTEMIC INFLAMMATION; EMERGENCY-DEPARTMENT; CEREBROSPINAL-FLUID
AB Delirium is an acute disorder of attention and cognition in elderly people (ie, those aged 65 years or older) that is common, serious, costly, under-recognised, and often fatal. A formal cognitive assessment and history of acute onset of symptoms are necessary for diagnosis. In view of the complex multifactorial causes of delirium, multicomponent non-pharmacological risk factor approaches are the most effective strategy for prevention. No convincing evidence shows that pharmacological prevention or treatment is effective. Drug reduction for sedation and analgesia and non-pharmacological approaches are recommended. Delirium offers opportunities to elucidate brain pathophysiology-it serves both as a marker of brain vulnerability with decreased reserve and as a potential mechanism for permanent cognitive damage. As a potent indicator of patients' safety, delirium provides a target for system-wide process improvements. Public health priorities include improvements in coding, reimbursement from insurers, and research funding, and widespread education for clinicians and the public about the importance of delirium.
C1 [Inouye, Sharon K.] Harvard Univ, Beth Israel Deaconess Med Ctr, Sch Med, Dept Med, Boston, MA 02215 USA.
   [Inouye, Sharon K.] Hebrew SeniorLife, Inst Aging Res, Aging Brain Ctr, Boston, MA 02131 USA.
   [Westendorp, Rudi G. J.] Leiden Univ, Med Ctr, Leiden, Netherlands.
   [Westendorp, Rudi G. J.] Leyden Acad Vital & Ageing, Leiden, Netherlands.
   [Saczynski, Jane S.] Univ Massachusetts, Sch Med, Div Geriatr Med, Worcester, MA USA.
   [Saczynski, Jane S.] Univ Massachusetts, Sch Med, Meyers Primary Care Inst, Worcester, MA USA.
RP Inouye, SK (通讯作者)，Hebrew SeniorLife, Inst Aging Res, Aging Brain Ctr, 1200 Ctr St, Boston, MA 02131 USA.
EM agingbraincenter@hsl.harvard.edu
RI Inouye, Sharon/R-7216-2019
FU National Institute on AgingUnited States Department of Health & Human
   ServicesNational Institutes of Health (NIH) - USANIH National Institute
   on Aging (NIA) [P01AG031720]; Milton and Shirley F Levy Family Chair;
   Leyden Academy on Vitality and Ageing; US National Institutes of
   HealthUnited States Department of Health & Human ServicesNational
   Institutes of Health (NIH) - USA [K01AG033643, U01HL10526]; NATIONAL
   HEART, LUNG, AND BLOOD INSTITUTEUnited States Department of Health &
   Human ServicesNational Institutes of Health (NIH) - USANIH National
   Heart Lung & Blood Institute (NHLBI) [U01HL105268] Funding Source: NIH
   RePORTER; NATIONAL INSTITUTE ON AGINGUnited States Department of Health
   & Human ServicesNational Institutes of Health (NIH) - USANIH National
   Institute on Aging (NIA) [K01AG033643, P01AG031720] Funding Source: NIH
   RePORTER
FX We thank Margaret Puelle for extensive assistance with literature
   searches and paper preparation, Jirong Yue for review and ratings of
   prevention and treatment studies, Jacquelyn Hyde and Benham Sabayan for
   assistance with literature searches, and Margaret Demille for editorial
   assistance. This work is dedicated to the memory of Joshua Bryan Inouye
   Helfand and Mitsuo Inouye. SKI was partly supported by the National
   Institute on Aging (grant number P01AG031720) and the Milton and Shirley
   F Levy Family Chair; RGJW by the Leyden Academy on Vitality and Ageing;
   and JSS by the US National Institutes of Health (grant numbers
   K01AG033643 and U01HL10526).
CR Adamis D, 2010, AGING MENT HEALTH, V14, P543, DOI 10.1080/13607860903421011
   Agency for Healthcare Research and Quality (AHRQ), NAT QUAL CLEAR MEAS
   Alagiakrishnan K, 2004, POSTGRAD MED J, V80, P388, DOI 10.1136/pgmj.2003.017236
   American Psychiatric Association, 2013, DIAGNOSTIC STAT MANU, DOI 10.1176/appi.books.9780890425596
   American Psychiatric Association, 2000, TASK FORC DSM 4 DIAG, pxxxvii
   [Anonymous], 2001, ANN INTERN MED, V135, P653, DOI 10.7326/0003-4819-135-8_Part_2-200110161-00004
   Barr J, 2013, CRIT CARE MED, V41, P263, DOI 10.1097/CCM.0b013e3182783b72
   Bickel H, 2008, DEMENT GERIATR COGN, V26, P26, DOI 10.1159/000140804
   Borson S, 2000, INT J GERIATR PSYCH, V15, P1021, DOI 10.1002/1099-1166(200011)15:11<1021::AID-GPS234>3.0.CO;2-6
   Bradley EH, 2005, J AM GERIATR SOC, V53, P1455, DOI 10.1111/j.1532-5415.2005.53451.x
   Bradley EH, 2004, J AM GERIATR SOC, V52, P1875, DOI 10.1111/j.1532-5415.2004.52510.x
   Breitbart W, 1997, J PAIN SYMPTOM MANAG, V13, P128, DOI 10.1016/S0885-3924(96)00316-8
   Buurman BM, 2011, PLOS ONE, V6, DOI 10.1371/journal.pone.0026951
   Caplan GA, 2007, INTERN MED J, V37, P95, DOI 10.1111/j.1445-5994.2007.01265.x
   Caplan GA, 2010, J GERONTOL A-BIOL, V65, P1130, DOI 10.1093/gerona/glq090
   Center for Medicare & Medicaid Services (CMS), 2010, MIN DAT SET VERS 3 0
   Chedru F, 1972, Cortex, V8, P395
   Chen CCH, 2011, J AM COLL SURGEONS, V213, P245, DOI 10.1016/j.jamcollsurg.2011.05.004
   Chester JG, 2012, J HOSP MED, V7, P450, DOI 10.1002/jhm.1003
   Choi SH, 2012, AM J PSYCHIAT, V169, P498, DOI 10.1176/appi.ajp.2012.11060976
   Cole MG, 2003, J NEUROPSYCH CLIN N, V15, P200, DOI 10.1176/jnp.15.2.200
   Cole MG, 2004, AM J GERIAT PSYCHIAT, V12, P7, DOI 10.1176/appi.ajgp.12.1.7
   Cunningham C, 2011, BIOCHEM SOC T, V39, P945, DOI 10.1042/BST0390945
   Cunningham C, 2009, BIOL PSYCHIAT, V65, P304, DOI 10.1016/j.biopsych.2008.07.024
   Dantzer R, 2008, NAT REV NEUROSCI, V9, P46, DOI 10.1038/nrn2297
   Davis DHJ, 2012, BRAIN, V135, P2809, DOI 10.1093/brain/aws190
   Ely EW, 2001, CRIT CARE MED, V29, P1370, DOI 10.1097/00003246-200107000-00012
   Ely EW, 2004, JAMA-J AM MED ASSOC, V291, P1753, DOI 10.1001/jama.291.14.1753
   Flaherty JH, 2010, J GERONTOL A-BIOL, V65, P1387, DOI 10.1093/gerona/glq136
   Fong TG, 2009, NEUROLOGY, V72, P1570, DOI 10.1212/WNL.0b013e3181a4129a
   Fong TG, 2006, J GERONTOL A-BIOL, V61, P1294, DOI 10.1093/gerona/61.12.1294
   Fong TG, 2012, ANN INTERN MED, V156, P848, DOI 10.7326/0003-4819-156-12-201206190-00005
   Gaudreau JD, 2005, J PAIN SYMPTOM MANAG, V29, P368, DOI 10.1016/j.jpainsymman.2004.07.009
   Gaudreau JD, 2005, MED HYPOTHESES, V64, P471, DOI 10.1016/j.mehy.2004.08.007
   Gross AL, 2012, ARCH INTERN MED, V172, P1324, DOI 10.1001/archinternmed.2012.3203
   Han JH, 2010, ANN EMERG MED, V56, P244, DOI 10.1016/j.annemergmed.2010.03.003
   Han JH, 2009, ACAD EMERG MED, V16, P193, DOI 10.1111/j.1553-2712.2008.00339.x
   Hardy JE, 2008, EMERG MED AUSTRALAS, V20, P420, DOI 10.1111/j.1742-6723.2008.01118.x
   Hatherill S, 2010, J PSYCHOSOM RES, V68, P337, DOI 10.1016/j.jpsychores.2009.10.011
   Hirano LA, 2006, J AM GERIATR SOC, V54, P587, DOI 10.1111/j.1532-5415.2006.00692.x
   Hshieh TT, 2008, J GERONTOL A-BIOL, V63, P764, DOI 10.1093/gerona/63.7.764
   Hufschmidt A, 2008, ACTA NEUROL SCAND, V118, P245, DOI 10.1111/j.1600-0404.2008.01006.x
   Hughes CG, 2012, CURR OPIN CRIT CARE, V18, P518, DOI 10.1097/MCC.0b013e328357effa
   Inouye SK, 2007, ARCH INTERN MED, V167, P1406, DOI 10.1001/archinte.167.13.1406
   Inouye SK, 2006, J AM GERIATR SOC, V54, P1492, DOI 10.1111/j.1532-5415.2006.00869.x
   Inouye SK, 2006, NEW ENGL J MED, V354, P1157, DOI 10.1056/NEJMra052321
   Inouye SK, 2005, J AM GERIATR SOC, V53, P312, DOI 10.1111/j.1532-5415.2005.53120.x
   Inouye SK, 1999, NEW ENGL J MED, V340, P669, DOI 10.1056/NEJM199903043400901
   Inouye SK, 1996, JAMA-J AM MED ASSOC, V275, P852, DOI 10.1001/jama.275.11.852
   INOUYE SK, 1990, ANN INTERN MED, V113, P941, DOI 10.7326/0003-4819-113-12-941
   Inouye SK, 2000, J AM GERIATR SOC, V48, P1697
   Izaks Gerbrand J, 2003, BMC Geriatr, V3, P7, DOI 10.1186/1471-2318-3-7
   Jacobson S, 2000, Semin Clin Neuropsychiatry, V5, P86
   Jadad AR, 1996, CONTROL CLIN TRIALS, V17, P1, DOI 10.1016/0197-2456(95)00134-4
   Jalleh R, 2012, MED HYPOTHESES, V79, P735, DOI 10.1016/j.mehy.2012.08.013
   Jenssen Sigmund, 2005, Am J Alzheimers Dis Other Demen, V20, P159, DOI 10.1177/153331750502000309
   Joels M, 2011, PSYCHONEUROENDOCRINO, V36, P406, DOI 10.1016/j.psyneuen.2010.03.004
   Jones RN, 2010, AM J GERIAT PSYCHIAT, V18, P117, DOI 10.1097/JGP.0b013e3181b972e8
   Khoury M.J., 1993, FUNDAMENTALS GENETIC
   Kolanowski AM, 2010, AGING MENT HEALTH, V14, P232, DOI 10.1080/13607860903167853
   KOPONEN H, 1989, J NEUROL NEUROSUR PS, V52, P980, DOI 10.1136/jnnp.52.8.980
   Krogseth M, 2011, DEMENT GERIATR COGN, V31, P63, DOI 10.1159/000322591
   Lai MMY, 2012, INTERN MED J, V42, P422, DOI 10.1111/j.1445-5994.2010.02400.x
   Lauretani F, 2010, AGING CLIN EXP RES, V22, P456, DOI 10.1007/BF03324944
   Leslie DL, 2005, ARCH INTERN MED, V165, P1657, DOI 10.1001/archinte.165.14.1657
   Leslie DL, 2005, J AM GERIATR SOC, V53, P405, DOI 10.1111/j.1532-5415.2005.53156.x
   Leslie DL, 2008, ARCH INTERN MED, V168, P27, DOI 10.1001/archinternmed.2007.4
   Lin SM, 2004, CRIT CARE MED, V32, P2254, DOI 10.1097/01.CCM.0000145587.16421.BB
   MacLullich AMJ, 2008, J PSYCHOSOM RES, V65, P229, DOI 10.1016/j.jpsychores.2008.05.019
   MacLullich AMJ, 2011, J AM GERIATR SOC, V59, P1151, DOI 10.1111/j.1532-5415.2011.03428.x
   Maldonado JR, 2008, CRIT CARE CLIN, V24, P789, DOI 10.1016/j.ccc.2008.06.004
   Marcantonio ER, 2006, J GERONTOL A-BIOL, V61, P1281, DOI 10.1093/gerona/61.12.1281
   Marcantonio ER, 2012, JAMA-J AM MED ASSOC, V308, P73, DOI 10.1001/jama.2012.6857
   Marcantonio ER, 2011, ANN INTERN MED, V154, DOI 10.7326/0003-4819-154-11-201106070-01006
   Marcantonio ER, 2005, J AM GERIATR SOC, V53, P963, DOI 10.1111/j.1532-5415.2005.53305.x
   Marcantonio ER, 2001, J AM GERIATR SOC, V49, P516, DOI 10.1046/j.1532-5415.2001.49108.x
   McDowell JA, 1998, J AM GERIATR SOC, V46, P700, DOI 10.1111/j.1532-5415.1998.tb03803.x
   Milisen K, 2001, J AM GERIATR SOC, V49, P523, DOI 10.1046/j.1532-5415.2001.49109.x
   Nasreddine ZS, 2005, J AM GERIATR SOC, V53, P695, DOI 10.1111/j.1532-5415.2005.53221.x
   Neelon VJ, 1996, NURS RES, V45, P324, DOI 10.1097/00006199-199611000-00002
   O'Mahony R, 2011, ANN INTERN MED, V154, DOI 10.7326/0003-4819-154-11-201106070-00006
   Oldenbeuving AW, 2011, NEUROLOGY, V76, P993, DOI 10.1212/WNL.0b013e318210411f
   Organisation for Economic Co-operation and Development, 2012, OECD HLTH DAT 2012
   Park M, 2007, J GERONTOL NURS, V33, P9, DOI 10.3928/00989134-20070201-04
   PFEIFFER E, 1975, J AM GERIATR SOC, V23, P433, DOI 10.1111/j.1532-5415.1975.tb00927.x
   Pfister D, 2008, CRIT CARE, V12, DOI 10.1186/cc6891
   Pitkala KH, 2005, DEMENT GERIATR COGN, V19, P158, DOI 10.1159/000082888
   Rizzo JA, 2001, MED CARE, V39, P740, DOI 10.1097/00005650-200107000-00010
   Rubin FH, 2011, J AM GERIATR SOC, V59, P359, DOI 10.1111/j.1532-5415.2010.03243.x
   Rudolph JL, 2010, J AM GERIATR SOC, V58, P643, DOI 10.1111/j.1532-5415.2010.02762.x
   Sabayan B, 2012, AGEING RES REV, V11, P271, DOI 10.1016/j.arr.2011.12.009
   Saczynski JS, 2012, NEW ENGL J MED, V367, P30, DOI 10.1056/NEJMoa1112923
   Schoen J, 2011, CRIT CARE, V15, DOI 10.1186/cc10454
   Schuurmans Marieke J, 2003, Res Theory Nurs Pract, V17, P31, DOI 10.1891/088971803780956425
   Siepe M, 2011, EUR J CARDIO-THORAC, V40, P200, DOI 10.1016/j.ejcts.2010.11.024
   Soiza RL, 2008, J PSYCHOSOM RES, V65, P239, DOI 10.1016/j.jpsychores.2008.05.021
   Steis MR, 2012, J AM GERIATR SOC, V60, P2121, DOI 10.1111/j.1532-5415.2012.04200.x
   Trzepacz PT, 2001, J NEUROPSYCH CLIN N, V13, P229, DOI 10.1176/appi.neuropsych.13.2.229
   TRZEPACZ PT, 1988, PSYCHIAT RES, V23, P89, DOI 10.1016/0165-1781(88)90037-6
   van den Boogaard M, 2012, INT J NURS STUD, V49, P775, DOI 10.1016/j.ijnurstu.2011.11.016
   van Gool WA, 2010, LANCET, V375, P773, DOI 10.1016/S0140-6736(09)61158-2
   Van Rompaey B, 2012, CRIT CARE, V16, DOI 10.1186/cc11330
   Veiga D, 2012, REV BRAS ANESTESIOL, V62, P469, DOI 10.1016/S0034-7094(12)70146-0
   von Elm E, 2007, BMJ-BRIT MED J, V335, P806
   Wachter RM, 2012, UNDERSTANDING PATIEN
   Watt D, 2013, NEUROPSYCHOLOGY PSYC, P425
   Wei LA, 2008, J AM GERIATR SOC, V56, P823, DOI 10.1111/j.1532-5415.2008.01674.x
   WHO Regional Office for Europe, 2012, EUR HOSP MORB DAT
   Wilson RS, 2012, NEUROLOGY, V78, P950, DOI 10.1212/WNL.0b013e31824d5894
   Witlox J, 2010, JAMA-J AM MED ASSOC, V304, P443, DOI 10.1001/jama.2010.1013
   Wong CL, 2010, JAMA-J AM MED ASSOC, V304, P779, DOI 10.1001/jama.2010.1182
   World Health Organization (WHO), 1993, ICD 10 CLASS MENT BE
   Xie ZC, 2006, J GERONTOL A-BIOL, V61, P1300, DOI 10.1093/gerona/61.12.1300
   Young BK, 1997, DRUG AGING, V10, P367, DOI 10.2165/00002512-199710050-00005
   Zampieri FG, 2011, CLINICS, V66, P1825, DOI 10.1590/S1807-59322011001000024
   Zhang B, 2012, ANESTH ANALG, V114, P410, DOI 10.1213/ANE.0b013e31823b2602
   Zhang YY, 2012, ANN NEUROL, V71, P687, DOI 10.1002/ana.23536
NR 117
TC 1477
Z9 1566
U1 14
U2 222
PU ELSEVIER SCIENCE INC
PI NEW YORK
PA STE 800, 230 PARK AVE, NEW YORK, NY 10169 USA
SN 0140-6736
EI 1474-547X
J9 LANCET
JI Lancet
PD MAR 8
PY 2014
VL 383
IS 9920
BP 911
EP 922
DI 10.1016/S0140-6736(13)60688-1
PG 12
WC Medicine, General & Internal
WE Science Citation Index Expanded (SCI-EXPANDED); Social Science Citation Index (SSCI)
SC General & Internal Medicine
GA AC3FC
UT WOS:000332399500031
PM 23992774
OA Green Accepted, Green Submitted
HC Y
HP N
DA 2022-04-18
ER

PT J
AU Ely, EW
   Margolin, R
   Francis, J
   May, L
   Truman, B
   Dittus, R
   Speroff, T
   Gautam, S
   Bernard, GR
   Inouye, SK
AF Ely, EW
   Margolin, R
   Francis, J
   May, L
   Truman, B
   Dittus, R
   Speroff, T
   Gautam, S
   Bernard, GR
   Inouye, SK
TI Evaluation of delirium in critically ill patients: Validation of the
   Confusion Assessment Method for the Intensive Care Unit (CAM-ICU)
SO CRITICAL CARE MEDICINE
LA English
DT Article
DE delirium; dementia; aging; geriatrics; cognitive impairment; mechanical
   ventilation; sedatives; analgesics; protocols; respiratory diseases;
   critical care; Confusion Assessment Method for the Intensive Care Unit
   (GAM-ICU)
ID ELDERLY HOSPITALIZED-PATIENTS; MECHANICAL VENTILATION; OLDER PATIENTS;
   COGNITIVE TEST; RATING-SCALE; DIAGNOSIS; SYMPTOMS; FAILURE; SYSTEM
AB Objective: To develop and validate an instrument for use in the intensive care unit to accurately diagnose delirium in critically ill patients who are often nonverbal because of mechanical ventilation.
   Design: Prospective cohort study.
   Setting: The adult medical and coronary intensive care units of a tertiary care, university-based medical center. Patients: Thirty-eight patients admitted to the intensive care units.
   Measurements and Main Results: We designed and tested a modified version of the Confusion Assessment Method for use in intensive care unit patients and called it the CAM-ICU. Daily ratings from intensive care unit admission to hospital discharge by two study nurses and an intensivist who used the CAM-ICU were compared against the reference standard, a delirium expert who used delirium criteria from the Diagnostic and Statistical Manual of Mental Disorders (fourth edition). A total of 293 daily, paired evaluations were completed, with reference standard diagnoses of delirium in 42% and coma in 27% of all observations. To include only interactive patient evaluations and avoid repeat-observer bias for patients studied on multiple days, we used only the first-alert or lethargic com parison evaluation in each patient. Thirty-three of 38 patients (87%) developed delirium during their intensive care unit stay, mean duration of 4.2 +/- 1.7 days. Excluding evaluations of comatose patients because of lack of characteristic delirium features, the two critical care study nurses and intensivist demonstrated high interrater reliability for their CAM-ICU ratings with kappa statistics of 0.84, 0.79, and 0.95, respectively (p < .001). The two nurses' and intensivist's sensitivities when using the CAM-ICU compared with the reference standard were 95%, 96%, and 100%, respectively, whereas their specificities were 93%, 93%, and 89%, respectively.
   Conclusions: The CAM-ICU demonstrated excellent reliability and validity when used by nurses and physicians to identify delirium in intensive care unit patients. The CAM-ICU may be a useful instrument for both clinical and research purposes to monitor delirium in this challenging patient population.
C1 Vanderbilt Univ, Med Ctr, Sch Med, Ctr Hlth Serv Res, Nashville, TN 37232 USA.
   Vanderbilt Univ, Sch Med, Dept Internal Med, Div Gen Internal Med, Nashville, TN 37232 USA.
   Vanderbilt Univ, Sch Med, Dept Geriatr Psychiat & Neurosci, Nashville, TN 37232 USA.
   Yale Univ, Sch Med, Dept Internal Med, New Haven, CT 06510 USA.
RP Ely, EW (通讯作者)，Vanderbilt Univ, Med Ctr, Sch Med, Ctr Hlth Serv Res, 6th Floor Med Ctr E, Nashville, TN 37232 USA.
EM wes.ely@mcmail.vanderbilt.edu
RI Ely, E. Wesley/Z-2018-2019; Inouye, Sharon/R-7216-2019
OI Ely, E. Wesley/0000-0003-3957-2172; 
FU NIA NIH HHSUnited States Department of Health & Human ServicesNational
   Institutes of Health (NIH) - USANIH National Institute on Aging (NIA)
   [K24AG00949] Funding Source: Medline; NATIONAL INSTITUTE ON AGINGUnited
   States Department of Health & Human ServicesNational Institutes of
   Health (NIH) - USANIH National Institute on Aging (NIA) [K24AG000949]
   Funding Source: NIH RePORTER
CR American Psychiatric Association, 1994, Diagnostic and statistical manual of mental disorders, V3d
   BLESSED G, 1968, BRIT J PSYCHIAT, V114, P797, DOI 10.1192/bjp.114.512.797
   Brook AD, 1999, CRIT CARE MED, V27, P2609, DOI 10.1097/00003246-199912000-00001
   Carone M, 1999, EUR RESPIR J, V13, P1293, DOI 10.1183/09031936.99.13613019
   CHELLURI L, 1992, CRIT CARE MED, V20, P757, DOI 10.1097/00003246-199206000-00010
   Ely EW, 1999, ANN INTERN MED, V131, P96, DOI 10.7326/0003-4819-131-2-199907200-00004
   ELY EW, 2000, AM J RESP CRIT CARE, V161, pA210
   Fleiss J. L., 1981, STAT METHODS RATES P, V2nd
   FOLSTEIN MF, 1975, J PSYCHIAT RES, V12, P189, DOI 10.1016/0022-3956(75)90026-6
   FOREMAN MD, 1987, NURS RES, V36, P216
   FRANCIS J, 1992, J AM GERIATR SOC, V40, P829, DOI 10.1111/j.1532-5415.1992.tb01859.x
   FRANCIS J, 1992, J AM GERIATR SOC, V40, P601, DOI 10.1111/j.1532-5415.1992.tb02111.x
   FRANCIS J, 1990, JAMA-J AM MED ASSOC, V263, P1097, DOI 10.1001/jama.263.8.1097
   FRANCIS J, 1990, J GEN INTERN MED, V5, P65, DOI 10.1007/BF02602312
   Gandek B, 1998, J CLIN EPIDEMIOL, V51, P1171, DOI 10.1016/S0895-4356(98)00109-7
   Geary S M, 1994, Crit Care Nurs Q, V17, P51
   Granberg A, 1996, Intensive Crit Care Nurs, V12, P173, DOI 10.1016/S0964-3397(96)80537-4
   Hart RP, 1997, J PSYCHOSOM RES, V43, P417, DOI 10.1016/S0022-3999(97)00140-2
   Hart RP, 1996, PSYCHOSOMATICS, V37, P533, DOI 10.1016/S0033-3182(96)71517-7
   HEBERT PC, 1993, CHEST, V104, P230, DOI 10.1378/chest.104.1.230
   Heffner JE, 2000, NEW ENGL J MED, V342, P1520, DOI 10.1056/NEJM200005183422011
   Inouye SK, 1999, AM J MED, V106, P565, DOI 10.1016/S0002-9343(99)00070-4
   Inouye SK, 1999, NEW ENGL J MED, V340, P669, DOI 10.1056/NEJM199903043400901
   INOUYE SK, 1993, ANN INTERN MED, V119, P474, DOI 10.7326/0003-4819-119-6-199309150-00005
   INOUYE SK, 1994, AM J MED, V97, P278, DOI 10.1016/0002-9343(94)90011-6
   INOUYE SK, 1990, ANN INTERN MED, V113, P941, DOI 10.7326/0003-4819-113-12-941
   Inouye SK, 1998, J GEN INTERN MED, V13, P234, DOI 10.1046/j.1525-1497.1998.00073.x
   KATZ S, 1963, JAMA-J AM MED ASSOC, V185, P914, DOI 10.1001/jama.1963.03060120024016
   KNAUS WA, 1985, CRIT CARE MED, V13, P818, DOI 10.1097/00003246-198510000-00009
   Kollef MH, 1998, CHEST, V114, P541, DOI 10.1378/chest.114.2.541
   Kress JP, 2000, NEW ENGL J MED, V342, P1471, DOI 10.1056/NEJM200005183422002
   LEGAULT SE, 1992, CAN J PSYCHIAT, V37, P316, DOI 10.1177/070674379203700505
   LEVKOFF SE, 1992, ARCH INTERN MED, V152, P334, DOI 10.1001/archinte.152.2.334
   Lyness JM, 1997, ARCH INTERN MED, V157, P449, DOI 10.1001/archinte.157.4.449
   MARCANTONIO ER, 1994, JAMA-J AM MED ASSOC, V272, P1518, DOI 10.1001/jama.272.19.1518
   MARCANTONIO ER, 1994, JAMA-J AM MED ASSOC, V271, P134, DOI 10.1001/jama.271.2.134
   McGuire BE, 2000, ARCH INTERN MED, V160, P906, DOI 10.1001/archinte.160.7.906
   Meagher DJ, 2000, J NEUROPSYCH CLIN N, V12, P51, DOI 10.1176/jnp.12.1.51
   POMPEI P, 1995, ARCH INTERN MED, V155, P301, DOI 10.1001/archinte.155.3.301
   Sloss EM, 2000, J AM GERIATR SOC, V48, P363, DOI 10.1111/j.1532-5415.2000.tb04691.x
   SMITH MJ, 1995, J PAIN SYMPTOM MANAG, V10, P35, DOI 10.1016/0885-3924(94)00066-T
   Strub RL, 1993, MENTAL STATUS EXAMIN
   TRZEPACZ PT, 1988, PSYCHIAT RES, V23, P89, DOI 10.1016/0165-1781(88)90037-6
   Trzepacz PT, 1998, J NEUROPSYCH CLIN N, V10, P199, DOI 10.1176/jnp.10.2.199
   TRZEPACZ PT, 1995, GEN HOSP PSYCHIAT, V17, P75, DOI 10.1016/0163-8343(94)00095-U
   Vermeersch P E, 1990, Appl Nurs Res, V3, P128, DOI 10.1016/S0897-1897(05)80132-6
   WILLIAMSRUSSO P, 1992, J AM GERIATR SOC, V40, P759, DOI 10.1111/j.1532-5415.1992.tb01846.x
   WILSON LM, 1972, ARCH INTERN MED, V130, P225, DOI 10.1001/archinte.130.2.225
NR 48
TC 1229
Z9 1308
U1 1
U2 66
PU LIPPINCOTT WILLIAMS & WILKINS
PI PHILADELPHIA
PA TWO COMMERCE SQ, 2001 MARKET ST, PHILADELPHIA, PA 19103 USA
SN 0090-3493
EI 1530-0293
J9 CRIT CARE MED
JI Crit. Care Med.
PD JUL
PY 2001
VL 29
IS 7
BP 1370
EP 1379
DI 10.1097/00003246-200107000-00012
PG 10
WC Critical Care Medicine
WE Science Citation Index Expanded (SCI-EXPANDED); Social Science Citation Index (SSCI)
SC General & Internal Medicine
GA 453XX
UT WOS:000169944400012
PM 11445689
DA 2022-04-18
ER

PT J
AU Inouye, SK
AF Inouye, SK
TI Current concepts - Delirium in older persons
SO NEW ENGLAND JOURNAL OF MEDICINE
LA English
DT Review
ID PROGNOSTIC-SIGNIFICANCE; MEDICAL INPATIENTS; ELDERLY-PATIENTS; CARE;
   SYMPTOMS; DEMENTIA; QUALITY; INTERVENTION; MANAGEMENT; DIAGNOSIS
C1 Harvard Univ, Sch Med, Dept Med, Boston, MA USA.
RP Inouye, SK (通讯作者)，Hebrew Senior Life, Aging Brain Ctr, 1200 Ctr St, Boston, MA 02131 USA.
RI Inouye, Sharon/R-7216-2019
FU NATIONAL INSTITUTE ON AGINGUnited States Department of Health & Human
   ServicesNational Institutes of Health (NIH) - USANIH National Institute
   on Aging (NIA) [R21AG025193, K24AG000949] Funding Source: NIH RePORTER;
   NIA NIH HHSUnited States Department of Health & Human ServicesNational
   Institutes of Health (NIH) - USANIH National Institute on Aging (NIA)
   [K24AG00949, R21AG025193] Funding Source: Medline
CR *ADM AG, 2000, PROF OLD AM
   Agnosti JV, 2003, PRINCIPLES GERIATRIC, P1503
   [Anonymous], 1999, Am J Psychiatry, V156, P1
   Baker FM, 1999, J NATL MED ASSOC, V91, P625
   Breitbart W, 1996, AM J PSYCHIAT, V153, P231
   Breitbart W, 2000, CLIN GERIATR MED, V16, P357, DOI 10.1016/S0749-0690(05)70061-6
   Broadhurst C, 2001, BRIT J PSYCHIAT, V179, P288, DOI 10.1192/bjp.179.4.288
   Burns A, 2004, J NEUROL NEUROSUR PS, V75, P362, DOI 10.1136/jnnp.2003.023366
   Casarett DJ, 2001, ANN INTERN MED, V135, P32, DOI 10.7326/0003-4819-135-1-200107030-00011
   CLARFIELD AM, 1988, ANN INTERN MED, V109, P476, DOI 10.7326/0003-4819-109-6-476
   Cole M, 2003, J AM GERIATR SOC, V51, P754, DOI 10.1046/j.1365-2389.2003.51255.x
   Cole MG, 2003, J NEUROPSYCH CLIN N, V15, P200, DOI 10.1176/jnp.15.2.200
   Cole MG, 2004, AM J GERIAT PSYCHIAT, V12, P7, DOI 10.1176/appi.ajgp.12.1.7
   *DEP HLTH HUM SERV, 2004, CMS PUBL
   Eikelenboom P, 1999, DEMENT GERIATR COGN, V10, P319, DOI 10.1159/000017162
   Fick D, 2000, J Gerontol Nurs, V26, P30
   Folstein M F, 1991, Int Psychogeriatr, V3, P169, DOI 10.1017/S1041610291000637
   FRANCIS J, 1992, J AM GERIATR SOC, V40, P601, DOI 10.1111/j.1532-5415.1992.tb02111.x
   GILLICK MR, 1982, SOC SCI MED, V16, P1033, DOI 10.1016/0277-9536(82)90175-7
   Gleason OC, 2003, AM FAM PHYSICIAN, V67, P1027
   Han L, 2001, ARCH INTERN MED, V161, P1099, DOI 10.1001/archinte.161.8.1099
   Inouye SK, 1999, AM J MED, V106, P565, DOI 10.1016/S0002-9343(99)00070-4
   Inouye SK, 2001, ARCH INTERN MED, V161, P2467, DOI 10.1001/archinte.161.20.2467
   Inouye SK, 1999, NEW ENGL J MED, V340, P669, DOI 10.1056/NEJM199903043400901
   Inouye SK, 1996, JAMA-J AM MED ASSOC, V275, P852, DOI 10.1001/jama.275.11.852
   Inouye SK, 1998, J GEN INTERN MED, V13, P234, DOI 10.1046/j.1525-1497.1998.00073.x
   Inouye SK, 1998, CLIN GERIATR MED, V14, P745
   Inouye SK, 1997, COGNITIVE DECLINE ST, P85
   *IOM COMM QUAL HLT, 2000, ERR IS HUM BUILD SAF, P26
   Jackson JC, 2004, NEUROPSYCHOL REV, V14, P87, DOI 10.1023/B:NERV.0000028080.39602.17
   Kiely DK, 2004, J GERONTOL A-BIOL, V59, P344
   Laurila JV, 2004, INT J GERIATR PSYCH, V19, P271, DOI 10.1002/gps.1079
   LEVKOFF SE, 1992, ARCH INTERN MED, V152, P334, DOI 10.1001/archinte.152.2.334
   LEVKOFF SE, 1994, AM J GERIAT PSYCHIAT, V2, P230, DOI 10.1097/00019442-199400230-00007
   Marcantonio ER, 2001, J AM GERIATR SOC, V49, P516, DOI 10.1046/j.1532-5415.2001.49108.x
   Marcantonio ER, 2000, J AM GERIATR SOC, V48, P618, DOI 10.1111/j.1532-5415.2000.tb04718.x
   McCusker J, 2003, J GEN INTERN MED, V18, P696, DOI 10.1046/j.1525-1497.2003.20602.x
   McCusker J, 2001, CAN MED ASSOC J, V165, P575
   Meijer OC, 1998, CRIT REV NEUROBIOL, V12, P1
   Moran Juli A., 2001, Australian Journal of Hospital Pharmacy, V31, P35
   MURRAY AM, 1993, J GERONTOL, V48, pM181, DOI 10.1093/geronj/48.5.M181
   OKeeffe S, 1997, J AM GERIATR SOC, V45, P174, DOI 10.1111/j.1532-5415.1997.tb04503.x
   Pisani MA, 2003, CLIN CHEST MED, V24, P727, DOI 10.1016/S0272-5231(03)00092-3
   Rahkonen T, 2001, INT PSYCHOGERIATR, V13, P37, DOI 10.1017/S104161020100744X
   Robertsson B, 2001, INT CLIN PSYCHOPHARM, V16, P39, DOI 10.1097/00004850-200101000-00005
   Roche V, 2003, AM J MED SCI, V325, P20, DOI 10.1097/00000441-200301000-00005
   Rockwood K, 1999, AGE AGEING, V28, P551, DOI 10.1093/ageing/28.6.551
   ROCKWOOD K, 1993, J GERONTOL, V48, pM162, DOI 10.1093/geronj/48.4.M162
   ROLFSON D, 2002, DELIRIUM OLD AGE, P101
   Romano J, 1944, ARCH NEURO PSYCHIATR, V51, P356, DOI 10.1001/archneurpsyc.1944.02290280054003
   Rothschild JM, 2000, ARCH INTERN MED, V160, P2717, DOI 10.1001/archinte.160.18.2717
   Shigeta H, 2001, AM J SURG, V182, P449, DOI 10.1016/S0002-9610(01)00761-9
   Sloss EM, 2000, J AM GERIATR SOC, V48, P363, DOI 10.1111/j.1532-5415.2000.tb04691.x
   Thomas EJ, 1999, INQUIRY-J HEALTH CAR, V36, P255
   Trzepacz P., 2002, DELIRIUM IN OLD AGE, P51
   UNO H, 1989, J NEUROSCI, V9, P1705, DOI 10.1523/jneurosci.09-05-01705.1989
   WILLIAMSON JW, 1978, JAMA-J AM MED ASSOC, V239, P631, DOI 10.1001/jama.239.7.631
   Yokota H, 2003, PSYCHIAT CLIN NEUROS, V57, P337, DOI 10.1046/j.1440-1819.2003.01126.x
NR 58
TC 1159
Z9 1234
U1 3
U2 88
PU MASSACHUSETTS MEDICAL SOC
PI WALTHAM
PA WALTHAM WOODS CENTER, 860 WINTER ST,, WALTHAM, MA 02451-1413 USA
SN 0028-4793
EI 1533-4406
J9 NEW ENGL J MED
JI N. Engl. J. Med.
PD MAR 16
PY 2006
VL 354
IS 11
BP 1157
EP 1165
DI 10.1056/NEJMra052321
PG 9
WC Medicine, General & Internal
WE Science Citation Index Expanded (SCI-EXPANDED)
SC General & Internal Medicine
GA 021KI
UT WOS:000235981700009
PM 16540616
OA Green Published
DA 2022-04-18
ER

PT J
AU Witlox, J
   Eurelings, LSM
   de Jonghe, JFM
   Kalisvaart, KJ
   Eikelenboom, P
   van Gool, WA
AF Witlox, Joost
   Eurelings, Lisa S. M.
   de Jonghe, Jos F. M.
   Kalisvaart, Kees J.
   Eikelenboom, Piet
   van Gool, Willem A.
TI Delirium in Elderly Patients and the Risk of Postdischarge Mortality,
   Institutionalization, and Dementia A Meta-analysis
SO JAMA-JOURNAL OF THE AMERICAN MEDICAL ASSOCIATION
LA English
DT Review
ID FEMORAL-NECK FRACTURES; POSTOPERATIVE COGNITIVE DYSFUNCTION; OLDER
   HOSPITAL PATIENTS; HIP-FRACTURE; PROGNOSTIC-SIGNIFICANCE; FUNCTIONAL
   OUTCOMES; MEDICAL INPATIENTS; PUBLICATION BIAS; CARDIAC-SURGERY; PEOPLE
AB Context Delirium is a common and serious complication in elderly patients. Evidence suggests that delirium is associated with long-term poor outcome but delirium often occurs in individuals with more severe underlying disease.
   Objective To assess the association between delirium in elderly patients and long-term poor outcome, defined as mortality, institutionalization, or dementia, while controlling for important confounders.
   Data Sources Asystematic search of studies published between January 1981 and April 2010 was conducted using the databases of MEDLINE, EMBASE, PsycINFO, and CINAHL.
   Study Selection Observational studies of elderly patients with delirium as a study variable and data on mortality, institutionalization, or dementia after a minimum follow-up of 3 months, and published in the English or Dutch language. Titles, abstracts, and articles were reviewed independently by 2 of the authors. Of 2939 references in the original search, 51 relevant articles were identified.
   Data Extraction Information on study design, characteristics of the study population, and outcome were extracted. Quality of studies was assessed based on elements of the Strengthening the Reporting of Observational Studies in Epidemiology (STROBE) checklist for cohort studies.
   Data Synthesis The primary analyses included only high-quality studies with statistical control for age, sex, comorbid illness or illness severity, and baseline dementia. Pooled-effect estimates were calculated with random-effects models. The primary analysis with adjusted hazard ratios (HRs) showed that delirium is associated with an increased risk of death compared with controls after an average follow-up of 22.7 months (7 studies; 271/714 patients [38.0%] with delirium, 616/2243 controls [27.5%]; HR, 1.95 [95% confidence interval {CI}, 1.51-2.52]; I-2, 44.0%). Moreover, patients who had experienced delirium were also at increased risk of institutionalization (7 studies; average follow-up, 14.6 months; 176/527 patients [33.4%] with delirium and 219/2052 controls [10.7%]; odds ratio [OR], 2.41 [95% CI, 1.77-3.29]; I-2, 0%) and dementia (2 studies; average follow-up, 4.1 years; 35/56 patients [62.5%] with delirium and 15/185 controls [8.1%]; OR, 12.52 [95% CI, 1.86-84.21]; I-2, 52.4%). The sensitivity, trim-and-fill, and secondary analyses with unadjusted high-quality risk estimates stratified according to the study characteristics confirmed the robustness of these results.
   Conclusion This meta-analysis provides evidence that delirium in elderly patients is associated with poor outcome independent of important confounders, such as age, sex, comorbid illness or illness severity, and baseline dementia. JAMA. 2010; 304(4): 443-451
C1 [Eurelings, Lisa S. M.; Eikelenboom, Piet; van Gool, Willem A.] Acad Med Ctr, Dept Neurol, NL-1100 DE Amsterdam, Netherlands.
   [Witlox, Joost; de Jonghe, Jos F. M.] Med Ctr Alkmaar, Dept Geriatr Med, Alkmaar, Netherlands.
   [Kalisvaart, Kees J.] Kennemer Gasthuis, Dept Geriatr Med, Haarlem, Netherlands.
   [Eikelenboom, Piet] GGZinGeest, Amsterdam, Netherlands.
RP van Gool, WA (通讯作者)，Acad Med Ctr, Dept Neurol, POB 22700, NL-1100 DE Amsterdam, Netherlands.
EM w.a.vangool@amc.uva.nl
RI Eikelenboom, Piet/AAF-6359-2020; Van Gool, Willem A/G-5985-2012
OI Van Gool, Willem/0000-0003-3174-8233; Kalisvaart,
   Kees/0000-0002-7027-490X
CR Adamis D, 2007, AGE AGEING, V36, P644, DOI 10.1093/ageing/afm094
   American Psychiatric Association, 1987, DIAGN STAT MAN MENT, V3rd
   American Psychiatric Association, 1980, DIAGN STAT MAN MENT, V3rd
   American Psychiatric Association, 1994, Diagnostic and statistical manual of mental disorders, V3d
   American Psychiatric Association, 2000, DIAGN STAT MAN MENT, V4th, DOI DOI 10.1176/APPI.BOOKS.9780890423349
   Bellelli G, 2008, AGE AGEING, V37, P353, DOI 10.1093/ageing/afn056
   Bellelli G, 2007, J GERONTOL A-BIOL, V62, P1306, DOI 10.1093/gerona/62.11.1306
   Bellelli G, 2008, J AM MED DIR ASSOC, V9, P55, DOI 10.1016/j.jamda.2007.09.009
   BERGGREN D, 1987, ANESTH ANALG, V66, P497
   Bickel H, 2008, DEMENT GERIATR COGN, V26, P26, DOI 10.1159/000140804
   Bland JM, 2000, BRIT MED J, V320, P1468, DOI 10.1136/bmj.320.7247.1468
   Borenstein M, 2009, INTRO METAANALYSIS, V77, P85, DOI DOI 10.1002/9780470743386.CH13
   Brannstrom B, 1989, Scand J Caring Sci, V3, P27
   Cole MG, 2009, AGE AGEING, V38, P19, DOI 10.1093/ageing/afn253
   Curyto KJ, 2001, AM J GERIAT PSYCHIAT, V9, P141, DOI 10.1176/appi.ajgp.9.2.141
   Dasgupta M, 2006, J AM GERIATR SOC, V54, P1578, DOI 10.1111/j.1532-5415.2006.00893.x
   de Rooij S E, 2007, Ned Tijdschr Geneeskd, V151, P1987
   Dolan MM, 2000, J GERONTOL A-BIOL, V55, pM527, DOI 10.1093/gerona/55.9.M527
   Duval S, 2000, BIOMETRICS, V56, P455, DOI 10.1111/j.0006-341X.2000.00455.x
   Edelstein DM, 2004, CLIN ORTHOP RELAT R, P195, DOI 10.1097/01.blo.0000128649.59959.0c
   Edlund A, 2001, J AM GERIATR SOC, V49, P1335, DOI 10.1046/j.1532-5415.2001.49261.x
   Edlund A, 1999, DEMENT GERIATR COGN, V10, P325, DOI 10.1159/000017163
   Edlund A, 2006, J GERIATR PSYCH NEUR, V19, P83, DOI 10.1177/0891988706286509
   Egger M, 1997, BMJ-BRIT MED J, V315, P629, DOI 10.1136/bmj.315.7109.629
   FRANCIS J, 1992, J AM GERIATR SOC, V40, P601, DOI 10.1111/j.1532-5415.1992.tb02111.x
   Furlaneto ME, 2007, CLINICS, V62, P545, DOI 10.1590/S1807-59322007000500003
   George J, 1997, AGE AGEING, V26, P423, DOI 10.1093/ageing/26.6.423
   Giusti A, 2006, ARCH PHYS MED REHAB, V87, P826, DOI 10.1016/j.apmr.2006.02.018
   Gonzalez M, 2005, EUR J PSYCHIAT, V19, P165, DOI 10.4321/s0213-61632005000300005
   Gonzalez M, 2009, PSYCHOSOMATICS, V50, P234, DOI 10.1176/appi.psy.50.3.234
   GUSTAFSON Y, 1988, J AM GERIATR SOC, V36, P525, DOI 10.1111/j.1532-5415.1988.tb04023.x
   Harjola VP, 2010, EUR J HEART FAIL, V12, P239, DOI 10.1093/eurjhf/hfq002
   Heijmeriks JA, 2000, CLIN CARDIOL, V23, P540, DOI 10.1002/clc.4960230714
   Higgins JPT, 2003, BRIT MED J, V327, P557, DOI 10.1136/bmj.327.7414.557
   Holroyd-Leduc JM, 2010, CAN MED ASSOC J, V182, P465, DOI 10.1503/cmaj.080519
   Inouye SK, 1996, JAMA-J AM MED ASSOC, V275, P852, DOI 10.1001/jama.275.11.852
   Inouye SK, 1998, J GEN INTERN MED, V13, P234, DOI 10.1046/j.1525-1497.1998.00073.x
   Isaia G, 2009, AGE, V31, P109, DOI 10.1007/s11357-009-9086-3
   Iwata M, 2006, GERONTOLOGY, V52, P92, DOI 10.1159/000090954
   Juliebo V, 2009, J AM GERIATR SOC, V57, P1354, DOI 10.1111/j.1532-5415.2009.02377.x
   Juni P, 1999, JAMA-J AM MED ASSOC, V282, P1054, DOI 10.1001/jama.282.11.1054
   Kakuma R, 2003, J AM GERIATR SOC, V51, P443, DOI 10.1046/j.1532-5415.2003.51151.x
   Kat MG, 2008, DEMENT GERIATR COGN, V26, P1, DOI 10.1159/000140611
   Koster S, 2009, ANN THORAC SURG, V87, P1469, DOI 10.1016/j.athoracsur.2009.02.080
   Leslie DL, 2005, ARCH INTERN MED, V165, P1657, DOI 10.1001/archinte.165.14.1657
   LEVKOFF SE, 1992, ARCH INTERN MED, V152, P334, DOI 10.1001/archinte.152.2.334
   LEWIS LM, 1995, AM J EMERG MED, V13, P142, DOI 10.1016/0735-6757(95)90080-2
   Loponen P, 2008, SCAND CARDIOVASC J, V42, P337, DOI 10.1080/14017430801939217
   Lundstrom M, 2003, J AM GERIATR SOC, V51, P1002, DOI 10.1046/j.1365-2389.2003.51315.x
   MacLullich AMJ, 2008, J PSYCHOSOM RES, V65, P229, DOI 10.1016/j.jpsychores.2008.05.019
   Marcantonio ER, 2005, J AM GERIATR SOC, V53, P963, DOI 10.1111/j.1532-5415.2005.53305.x
   Marcantonio ER, 2000, J AM GERIATR SOC, V48, P618, DOI 10.1111/j.1532-5415.2000.tb04718.x
   McAvay GJ, 2006, J AM GERIATR SOC, V54, P1245, DOI 10.1111/j.1532-5415.2006.00815.x
   McCusker J, 2002, ARCH INTERN MED, V162, P457, DOI 10.1001/archinte.162.4.457
   Milisen K, 2001, J AM GERIATR SOC, V49, P523, DOI 10.1046/j.1532-5415.2001.49109.x
   Minden SL, 2005, GEN HOSP PSYCHIAT, V27, P209, DOI 10.1016/j.genhosppsych.2004.12.004
   Moller JT, 1998, LANCET, V351, P857, DOI 10.1016/S0140-6736(97)07382-0
   Morandi A, 2009, INT REV PSYCHIATR, V21, P43, DOI 10.1080/09540260802675296
   Nightingale S, 2001, LANCET, V357, P1264, DOI 10.1016/S0140-6736(00)04421-4
   OKeeffe S, 1997, J AM GERIATR SOC, V45, P174, DOI 10.1111/j.1532-5415.1997.tb04503.x
   Olofsson B, 2005, SCAND J CARING SCI, V19, P119, DOI 10.1111/j.1471-6712.2005.00324.x
   Pitkala KH, 2006, J GERONTOL A-BIOL, V61, P176, DOI 10.1093/gerona/61.2.176
   Pitkala KH, 2005, DEMENT GERIATR COGN, V19, P158, DOI 10.1159/000082888
   POMPEI P, 1994, J AM GERIATR SOC, V42, P809, DOI 10.1111/j.1532-5415.1994.tb06551.x
   POOR G, 1995, CLIN ORTHOP RELAT R, P260
   Rockwood K, 1999, AGE AGEING, V28, P551, DOI 10.1093/ageing/28.6.551
   Rudolph JL, 2008, ANAESTHESIA, V63, P941, DOI 10.1111/j.1365-2044.2008.05523.x
   Satish S, 1996, J AM GERIATR SOC, V44, P914, DOI 10.1111/j.1532-5415.1996.tb01860.x
   Siddiqi N, 2006, AGE AGEING, V35, P350, DOI 10.1093/ageing/afl005
   Stroup DF, 2000, JAMA-J AM MED ASSOC, V283, P2008, DOI 10.1001/jama.283.15.2008
   Sutton AJ, 2000, BMJ-BRIT MED J, V320, P1574, DOI 10.1136/bmj.320.7249.1574
   van Gool WA, 2010, LANCET, V375, P773, DOI 10.1016/S0140-6736(09)61158-2
   von Elm E, 2007, BMJ-BRIT MED J, V335, P806
   Wacker P, 2006, DEMENT GERIATR COGN, V21, P221, DOI 10.1159/000091022
   Young J, 2007, BMJ-BRIT MED J, V334, P842, DOI 10.1136/bmj.39169.706574.AD
   Zakriya K, 2004, ANESTH ANALG, V98, P1798, DOI 10.1213/01.ANE.0000117145.50236.90
NR 76
TC 1014
Z9 1054
U1 7
U2 122
PU AMER MEDICAL ASSOC
PI CHICAGO
PA 330 N WABASH AVE, STE 39300, CHICAGO, IL 60611-5885 USA
SN 0098-7484
EI 1538-3598
J9 JAMA-J AM MED ASSOC
JI JAMA-J. Am. Med. Assoc.
PD JUL 28
PY 2010
VL 304
IS 4
BP 443
EP 451
DI 10.1001/jama.2010.1013
PG 9
WC Medicine, General & Internal
WE Science Citation Index Expanded (SCI-EXPANDED); Social Science Citation Index (SSCI)
SC General & Internal Medicine
GA 631MA
UT WOS:000280350100028
PM 20664045
DA 2022-04-18
ER

PT J
AU ANTHONY, JC
   LERESCHE, L
   NIAZ, U
   VONKORFF, MR
   FOLSTEIN, MF
AF ANTHONY, JC
   LERESCHE, L
   NIAZ, U
   VONKORFF, MR
   FOLSTEIN, MF
TI LIMITS OF THE MINI-MENTAL STATE AS A SCREENING-TEST FOR DEMENTIA AND
   DELIRIUM AMONG HOSPITAL PATIENTS
SO PSYCHOLOGICAL MEDICINE
LA English
DT Article
C1 JOHNS HOPKINS UNIV,SCH MED,DEPT PSYCHIAT & BEHAV SCI,BALTIMORE,MD 21205.
RP ANTHONY, JC (通讯作者)，JOHNS HOPKINS UNIV,SCH HYG & PUBL HLTH,DEPT MENTAL HYG,BALTIMORE,MD 21205, USA.
RI Anthony, Jim/H-3637-2011
OI Anthony, Jim/0000-0001-7176-0929; VonKorff, Michael/0000-0001-5386-8477
FU NIMH NIH HHSUnited States Department of Health & Human ServicesNational
   Institutes of Health (NIH) - USANIH National Institute of Mental Health
   (NIMH) [5T01MH1 432503, 5T32MH1 4592] Funding Source: Medline; NATIONAL
   INSTITUTE OF MENTAL HEALTHUnited States Department of Health & Human
   ServicesNational Institutes of Health (NIH) - USANIH National Institute
   of Mental Health (NIMH) [T32MH014592] Funding Source: NIH RePORTER
CR AMANTE D, 1977, J CONSULT CLIN PSYCH, V45, P524, DOI 10.1037/0022-006X.45.4.524
   CARR A, 1975, COMPREHENSIVE TXB PS, V1, P736
   DEPAULO JR, 1978, ANN NEUROL, V4, P225, DOI 10.1002/ana.410040306
   EATON WW, 1981, PUBLIC HEALTH REP, V96, P319
   FLEISS JL, 1973, STATISTICAL METHODS
   FOLSTEIN MF, 1975, J PSYCHIAT RES, V12, P189, DOI 10.1016/0022-3956(75)90026-6
   FOLSTEIN MF, 1979, CONGENITAL ACQUIRED, P17
   FOLSTEIN MF, 1976, THERAPISTS HDB, P279
   GOLDBERG DP, 1978, MANUAL GENERAL HLTH
   HINTON J, 1971, BRIT J PSYCHIAT, V119, P9, DOI 10.1192/bjp.119.548.9
   INGLIS J, 1981, SCIENCE, V212, P693, DOI 10.1126/science.7221560
   JACOBS JW, 1977, ANN INTERN MED, V86, P40, DOI 10.7326/0003-4819-86-1-40
   Kahn R. L., 1961, PSYCHOPATHOLOGY AGIN, P104
   KATZ NM, 1972, ARCH SURG-CHICAGO, V104, P310
   Kay DWK, 1977, COGNITIVE EMOTIONAL, P11
   KNIGHTS EB, 1977, ANN INTERN MED, V87, P723, DOI 10.7326/0003-4819-87-6-723
   Lansdell H, 1968, CORTEX, V4, P257, DOI 10.1016/S0010-9452(68)80004-8
   MCGLONE J, 1973, Cortex, V9, P313
   NATELSON BH, 1979, ARCH NEUROL-CHICAGO, V36, P444, DOI 10.1001/archneur.1979.00500430074014
   PARSONS OA, 1978, J CONSULT CLIN PSYCH, V46, P608, DOI 10.1037/0022-006X.46.4.608
   PFEIFFER E, 1975, J AM GERIATR SOC, V23, P433, DOI 10.1111/j.1532-5415.1975.tb00927.x
   PRIGATANO GP, 1976, J CONSULT CLIN PSYCH, V44, P527, DOI 10.1037/0022-006X.44.4.527
   SMYER MA, 1979, J AM GERIATR SOC, V27, P263, DOI 10.1111/j.1532-5415.1979.tb06128.x
   THORNER RM, 1967, PUBLIC HLTH MONOGRAP, V67
   TSAI L, 1979, AM J PSYCHIAT, V136, P436
   WILLIAMSON J, 1964, LANCET, V1, P1117
   YERUSHALMY J, 1947, PUBLIC HEALTH REP, V62, P1432, DOI 10.2307/4586294
NR 27
TC 857
Z9 888
U1 1
U2 41
PU CAMBRIDGE UNIV PRESS
PI NEW YORK
PA 40 WEST 20TH STREET, NEW YORK, NY 10011-4211
SN 0033-2917
J9 PSYCHOL MED
JI Psychol. Med.
PY 1982
VL 12
IS 2
BP 397
EP 408
DI 10.1017/S0033291700046730
PG 12
WC Psychology, Clinical; Psychiatry; Psychology
WE Social Science Citation Index (SSCI); Science Citation Index Expanded (SCI-EXPANDED)
SC Psychology; Psychiatry
GA NQ665
UT WOS:A1982NQ66500021
PM 7100362
DA 2022-04-18
ER

PT J
AU Inouye, SK
   Charpentier, PA
AF Inouye, SK
   Charpentier, PA
TI Precipitating factors for delirium in hospitalized elderly persons -
   Predictive model and interrelationship with baseline vulnerability
SO JAMA-JOURNAL OF THE AMERICAN MEDICAL ASSOCIATION
LA English
DT Article
ID ACUTE CONFUSIONAL STATES; MINI-MENTAL STATE; MEDICAL PATIENTS;
   RISK-FACTORS; SEVERITY; ILLNESS
AB Objectives.-To prospectively develop and validate a predictive model for delirium based on precipitating factors during hospitalization, and to examine the interrelationship of precipitating factors and baseline vulnerability.
   Design.-Two prospective cohort studies, in tandem.
   Setting.-General medical wards, university teaching hospital.
   Patients.-For the development cohort, 196 patients aged 70 years and older with no delirium at baseline, and for the validation cohort, 312 comparable patients.
   Main Outcome Measure.-New-onset delirium by hospital day 9, defined by the Confusion Assessment Method diagnostic criteria.
   Results.-Delirium developed in 35 patients (18%) in the development cohort. Five independent precipitating factors for delirium were identified: use of physical restraints (adjusted relative risk [RR], 4.4; 95% confidence interval [CI], 2.5 to 7.9), malnutrition (RR, 4.0; 95% CI, 2.2 to 7.4), more than three medications added (RR, 2.9; 95% CI, 1.6 to 5.4), use of bladder catheter (RR, 2.4; 95% CI, 1.2 to 4.7), and any iatrogenic event (RR, 1.9; 95% CI, 1.1 to 3.2). Each precipitating factor preceded the onset of delirium by more than 24 hours. A risk stratification system was developed by adding 1 point for each factor present. Rates of delirium for low-risk (0 points), intermediate-risk (1 to 2 points), and high-risk groups (greater than or equal to 3 points) were 3%, 20%, and 59%, respectively (P<.001). The corresponding rates in the validation cohort, in which 47 patients (15%) developed delirium, were 4%, 20%, and 35%, respectively (P<.001). When precipitating and baseline factors were analyzed in cross-stratified format, delirium rates increased progressively from low-risk to high-risk groups in all directions (double-gradient phenomenon). The contributions of baseline and precipitating factors were documented to be independent and statistically significant.
   Conclusions.-A simple predictive model based on the presence of five precipitating factors can be used to identify elderly medical patients at high risk for delirium. Precipitating and baseline vulnerability factors are highly interrelated and contribute to delirium in independent, substantive, and cumulative ways.
C1 YALE UNIV,SCH MED,DEPT INTERNAL MED,NEW HAVEN,CT 06510.
   YALE UNIV,SCH MED,DEPT EPIDEMIOL & PUBL HLTH,NEW HAVEN,CT 06510.
RI Inouye, Sharon/R-7216-2019
FU NATIONAL INSTITUTE ON AGINGUnited States Department of Health & Human
   ServicesNational Institutes of Health (NIH) - USANIH National Institute
   on Aging (NIA) [P60AG010469] Funding Source: NIH RePORTER; NIA NIH
   HHSUnited States Department of Health & Human ServicesNational
   Institutes of Health (NIH) - USANIH National Institute on Aging (NIA)
   [P60AG10469] Funding Source: Medline; PHS HHSUnited States Department of
   Health & Human ServicesUnited States Public Health Service [K08AB00524]
   Funding Source: Medline
CR BECK S, RAND PUBLICATION
   BECKER PM, 1987, JAMA-J AM MED ASSOC, V257, P2313, DOI 10.1001/jama.257.17.2313
   BLESSED G, 1968, BRIT J PSYCHIAT, V114, P797, DOI 10.1192/bjp.114.512.797
   CHARLSON ME, 1986, J CHRON DIS, V39, P439, DOI 10.1016/0021-9681(86)90111-6
   FEINSTEIN AR, 1987, CLINIMETRICS, P57
   FOLSTEIN MF, 1975, J PSYCHIAT RES, V12, P189, DOI 10.1016/0022-3956(75)90026-6
   FOREMAN MD, 1989, RES NURS HEALTH, V12, P21, DOI 10.1002/nur.4770120105
   FRANCIS J, 1990, JAMA-J AM MED ASSOC, V263, P1097, DOI 10.1001/jama.263.8.1097
   GUSTAFSON Y, 1988, J AM GERIATR SOC, V36, P525, DOI 10.1111/j.1532-5415.1988.tb04023.x
   Hodkinson H M, 1973, J R Coll Physicians Lond, V7, P305
   HOSMER DW, 1989, APPL LOGISTIC REGRES, P131
   INOUYE SK, 1993, ANN INTERN MED, V119, P474, DOI 10.7326/0003-4819-119-6-199309150-00005
   INOUYE SK, 1994, AM J MED, V97, P278, DOI 10.1016/0002-9343(94)90011-6
   INOUYE SK, 1990, ANN INTERN MED, V113, P941, DOI 10.7326/0003-4819-113-12-941
   INOUYE SK, 1993, J GEN INTERN MED, V8, P645, DOI 10.1007/BF02598279
   KATZ S, 1963, JAMA-J AM MED ASSOC, V185, P914, DOI 10.1001/jama.1963.03060120024016
   KNAUS WA, 1985, CRIT CARE MED, V13, P818, DOI 10.1097/00003246-198510000-00009
   MARCANTONIO ER, 1994, JAMA-J AM MED ASSOC, V271, P134, DOI 10.1001/jama.271.2.134
   MCCULLAGH P, 1983, GEN LINEAR MODELS MO, P79
   POMPEI P, 1994, J AM GERIATR SOC, V42, P809, DOI 10.1111/j.1532-5415.1994.tb06551.x
   ROCKWOOD K, 1989, J AM GERIATR SOC, V37, P150, DOI 10.1111/j.1532-5415.1989.tb05874.x
   ROGERS MP, 1989, INT J PSYCHIAT MED, V19, P109
   ROSIN AJ, 1966, J CHRON DIS, V19, P307, DOI 10.1016/0021-9681(66)90134-2
   SCHOR JD, 1992, JAMA-J AM MED ASSOC, V267, P827, DOI 10.1001/jama.267.6.827
   STEEL K, 1981, NEW ENGL J MED, V304, P638, DOI 10.1056/NEJM198103123041104
   TINETTI ME, 1995, JAMA-J AM MED ASSOC, V273, P1348, DOI 10.1001/jama.273.17.1348
   UHLMANN RF, 1987, J GERONTOL, V42, P33, DOI 10.1093/geronj/42.1.33
   VENTRY IM, 1982, EAR HEARING, V3, P128, DOI 10.1097/00003446-198205000-00006
   WACHOLDER S, 1986, AM J EPIDEMIOL, V123, P174, DOI 10.1093/oxfordjournals.aje.a114212
   WILLIAMS MA, 1985, RES NURS HEALTH, V8, P31, DOI 10.1002/nur.4770080107
   WILLIAMSRUSSO P, 1992, J AM GERIATR SOC, V40, P759, DOI 10.1111/j.1532-5415.1992.tb01846.x
NR 31
TC 838
Z9 862
U1 2
U2 49
PU AMER MEDICAL ASSOC
PI CHICAGO
PA 515 N STATE ST, CHICAGO, IL 60610
SN 0098-7484
J9 JAMA-J AM MED ASSOC
JI JAMA-J. Am. Med. Assoc.
PD MAR 20
PY 1996
VL 275
IS 11
BP 852
EP 857
DI 10.1001/jama.275.11.852
PG 6
WC Medicine, General & Internal
WE Science Citation Index Expanded (SCI-EXPANDED); Social Science Citation Index (SSCI)
SC General & Internal Medicine
GA TZ971
UT WOS:A1996TZ97100028
PM 8596223
DA 2022-04-18
ER

PT J
AU Marcantonio, ER
   Flacker, JM
   Wright, RJ
   Resnick, NM
AF Marcantonio, ER
   Flacker, JM
   Wright, RJ
   Resnick, NM
TI Reducing delirium after hip fracture: A randomized trial
SO JOURNAL OF THE AMERICAN GERIATRICS SOCIETY
LA English
DT Article
DE delirium; confusion; hip fracture; older; geriatrics consultation
ID ACUTE CONFUSIONAL STATES; COMPREHENSIVE GERIATRIC ASSESSMENT;
   HOSPITALIZED-PATIENTS; ELDERLY PATIENTS; PREVENT DELIRIUM;
   RECOMMENDATIONS; CONSULTATION; CARE
AB OBJECTIVES: Delirium (or acute confusional state) affects 35% to 65% of patients after hip-fracture repair, and has been independently associated with poor functional recovery. We performed a randomized trial in an orthopedic surgery service at an academic hospital to determine whether proactive geriatrics consultation can reduce delirium after hip fracture.
   DESIGN: Prospective, randomized, blinded.
   SETTINC: Inpatient academic tertiary medical center.
   PARTICIPANTS: 126 consenting patients 65 and older (mean age 79 +/- 8 years, 79% women) admitted emergently for surgical repair of hip fracture.
   MEASUREMENTS: Detailed assessment through interviews with patients and designated proxies and review of: medical records was performed at enrollment to ascertain prefracture status. Subjects were then randomized to proactive geriatrics consultation, which began preoperatively or within 24 hours of surgery, or "usual care." A geriatrician made daily visits for the duration of the hospitalization and made targeted recommendations based on a structured protocol. To ascertain study outcomes, all subjects underwent daily, blinded interviews for the duration of their hospitalization, including the Mini-Mental State Examination (MMSE), the Delirium Symptom Interview (DSI), and the Memorial Delirium Assessment Scale (MDAS). Delirium was diagnosed using the Confusion Assessment Method (CAM) algorithm.
C1 Hebrew Rehabil Ctr Aged, Dept Med, Boston, MA 02131 USA.
   Hebrew Rehabil Ctr Aged, Res & Training Inst, Boston, MA 02131 USA.
   Brigham & Womens Hosp, Div Gen Med, Boston, MA 02115 USA.
   Brigham & Womens Hosp, Dept Orthoped Surg, Boston, MA 02115 USA.
   Harvard Univ, Sch Med, Div Aging, Cambridge, MA 02138 USA.
   Univ Pittsburgh, Sch Med, Div Geriatr Med, Pittsburgh, PA 15260 USA.
RP Marcantonio, ER (通讯作者)，Hebrew Rehabil Ctr Aged, Dept Med, 1200 Ctr Str, Boston, MA 02131 USA.
RI Marcantonio, Edward/U-3929-2017
OI Marcantonio, Edward/0000-0002-2911-4250
FU NATIONAL INSTITUTE ON AGINGUnited States Department of Health & Human
   ServicesNational Institutes of Health (NIH) - USANIH National Institute
   on Aging (NIA) [K08AG000648, P60AG008812] Funding Source: NIH RePORTER;
   NIA NIH HHSUnited States Department of Health & Human ServicesNational
   Institutes of Health (NIH) - USANIH National Institute on Aging (NIA)
   [KO8-AG00648, P60-AG08812-06] Funding Source: Medline
CR Albert M S, 1992, J Geriatr Psychiatry Neurol, V5, P14
   ALLEN CM, 1986, JAMA-J AM MED ASSOC, V255, P2617, DOI 10.1001/jama.255.19.2617
   BLESSED G, 1968, BRIT J PSYCHIAT, V114, P797, DOI 10.1192/bjp.114.512.797
   Briebart W, 1997, J PAIN SYMPTOM MANAG, V13, P128
   CHARLSON ME, 1987, J CHRON DIS, V40, P373, DOI 10.1016/0021-9681(87)90171-8
   Cole MG, 1996, CAN MED ASSOC J, V155, P1263
   CUMMINGS SR, 1990, CLIN ORTHOP RELAT R, P163
   FEUSSNER J R, 1991, Journal of the American Geriatrics Society, V39, p19S
   FOLSTEIN MF, 1975, J PSYCHIAT RES, V12, P189, DOI 10.1016/0022-3956(75)90026-6
   FRANCIS J, 1992, J AM GERIATR SOC, V40, P601, DOI 10.1111/j.1532-5415.1992.tb02111.x
   GUSTAFSON Y, 1988, J AM GERIATR SOC, V36, P525, DOI 10.1111/j.1532-5415.1988.tb04023.x
   GUSTAFSON Y, 1991, J AM GERIATR SOC, V39, P655, DOI 10.1111/j.1532-5415.1991.tb03618.x
   Inouye SK, 1999, NEW ENGL J MED, V340, P669, DOI 10.1056/NEJM199903043400901
   Inouye SK, 1996, JAMA-J AM MED ASSOC, V275, P852, DOI 10.1001/jama.275.11.852
   INOUYE SK, 1990, ANN INTERN MED, V113, P941, DOI 10.7326/0003-4819-113-12-941
   Inouye SK, 1998, J GEN INTERN MED, V13, P234, DOI 10.1046/j.1525-1497.1998.00073.x
   INOUYE SK, CONFUSING ASSESSMENT
   KATZ S, 1963, JAMA-J AM MED ASSOC, V185, P914, DOI 10.1001/jama.1963.03060120024016
   Marcantonio ER, 2000, J AM GERIATR SOC, V48, P618, DOI 10.1111/j.1532-5415.2000.tb04718.x
   MURRAY AM, 1993, J GERONTOL, V48, pM181, DOI 10.1093/geronj/48.5.M181
   OKeeffe S, 1997, J AM GERIATR SOC, V45, P174, DOI 10.1111/j.1532-5415.1997.tb04503.x
   Resnick NM, 1997, LANCET, V350, P1157, DOI 10.1016/S0140-6736(05)63817-2
   REUBEN DB, 1995, NEW ENGL J MED, V332, P1345, DOI 10.1056/NEJM199505183322007
   Rockwood K, 1999, AGE AGEING, V28, P551, DOI 10.1093/ageing/28.6.551
   *SAS I, 2000, SAS I SAS VERS 8 1
   STUCK AE, 1993, LANCET, V342, P1032, DOI 10.1016/0140-6736(93)92884-V
   WILLIAMS MA, 1985, RES NURS HEALTH, V8, P329, DOI 10.1002/nur.4770080405
   WINOGRAD C H, 1991, Journal of the American Geriatrics Society, V39, p25S
   WINOGRAD CH, 1993, ARCH INTERN MED, V153, P2017, DOI 10.1001/archinte.153.17.2017
NR 29
TC 764
Z9 803
U1 0
U2 48
PU BLACKWELL SCIENCE INC
PI MALDEN
PA 350 MAIN ST, MALDEN, MA 02148 USA
SN 0002-8614
J9 J AM GERIATR SOC
JI J. Am. Geriatr. Soc.
PD MAY
PY 2001
VL 49
IS 5
BP 516
EP 522
DI 10.1046/j.1532-5415.2001.49108.x
PG 7
WC Geriatrics & Gerontology; Gerontology
WE Science Citation Index Expanded (SCI-EXPANDED); Social Science Citation Index (SSCI)
SC Geriatrics & Gerontology
GA 436DV
UT WOS:000168922000002
PM 11380742
DA 2022-04-18
ER

PT J
AU Bergeron, N
   Dubois, MJ
   Dumont, M
   Dial, S
   Skrobik, Y
AF Bergeron, N
   Dubois, MJ
   Dumont, M
   Dial, S
   Skrobik, Y
TI Intensive Care Delirium Screening Checklist: evaluation of a new
   screening tool
SO INTENSIVE CARE MEDICINE
LA English
DT Article
DE delirium; intensive care unit; screening; detection; checklist; rating
   scale
ID COGNITIVE TEST
AB Objective: Delirium in the intensive care unit is poorly defined. Clinical evaluation is difficult in the setting of unstable, often intubated patients. A screening tool may improve the detection of delirium.
   Method: We created a screening checklist of eight items based on DSM criteria and features of delirium: altered level of consciousness, inattention, disorientation, hallucination or delusion, psychomotor agitation or retardation, inappropriate mood or speech, sleep/wake cycle disturbance, and symptom fluctuation. During 3 months, all patients admitted to a busy medical/surgical intensive care unit were evaluated, and the scale score was compared to a psychiatric evaluation.
   Results: In 93 patients studied, 15 developed delirium. Fourteen (93%) of them had a score of 4 points or more. This score was also present in 15 (19%) of patients without delirium, 14 of whom had a known psychiatric illness, dementia, a structural neurological abnormality or encephalopathy. A ROC analysis was used to determine the sensitivity and specificity of the screening tool. The area under the ROC curve is 0.9017. Predicted sensitivity is 99% and specificity is 64%.
   Conclusion: This study suggests that the Intensive Care Delirium Screening Checklist can easily be applied by a clinician or a nurse in a busy critical care setting to screen all patients even when communication is compromised. The tool can be utilized quickly and helps to identify delirious patients. Earlier diagnosis may lead to earlier intervention and better patient care.
C1 Univ Montreal, Hop Maisonneuve Rosemont, Dept Psychiat, Montreal, PQ H1T 2M4, Canada.
   Univ Montreal, Hop Maisonneuve Rosemont, Div Crit Care, Montreal, PQ H1T 2M4, Canada.
   Univ Montreal, COREV, Hop Maisonneuve Rosemont, Montreal, PQ, Canada.
   McGill Univ, Montreal, PQ, Canada.
RP Skrobik, Y (通讯作者)，Univ Montreal, Hop Maisonneuve Rosemont, Dept Psychiat, 5415 Blvd Assompt, Montreal, PQ H1T 2M4, Canada.
EM skrobiky@total.net
RI Skrobik, Yoanna/K-8165-2014; Skrobik, Yoanna/J-6393-2013
OI Skrobik, Yoanna/0000-0002-5315-6020; 
CR Albert M S, 1992, J Geriatr Psychiatry Neurol, V5, P14
   American Psychiatric Association, 1994, Diagnostic and statistical manual of mental disorders, V3d
   [Anonymous], 1999, Am J Psychiatry, V156, P1
   Armstrong SC, 1997, PSYCHOSOMATICS, V38, P433, DOI 10.1016/S0033-3182(97)71420-8
   BOOTH HG, 1993, CLIN RES, P41
   Breitbart W, 1997, J PAIN SYMPTOM MANAG, V13, P128, DOI 10.1016/S0885-3924(96)00316-8
   DIAL S, 1998, AM J RESP CRIT CARE, V156, P35
   FLETCHER RH, 1996, CLIN EPIDEMIOLOGY ES, P51
   Hart RP, 1997, J PSYCHOSOM RES, V43, P417, DOI 10.1016/S0022-3999(97)00140-2
   Hart RP, 1996, PSYCHOSOMATICS, V37, P533, DOI 10.1016/S0033-3182(96)71517-7
   Hayashi H, 1996, SURG TODAY, V26, P413, DOI 10.1007/BF00311928
   Inouye SK, 1999, NEW ENGL J MED, V340, P669, DOI 10.1056/NEJM199903043400901
   INOUYE SK, 1990, ANN INTERN MED, V113, P941, DOI 10.7326/0003-4819-113-12-941
   NICHONCHUBHAIR A, 1995, BRIT J ANAESTH, V75, P481, DOI 10.1093/bja/75.4.481
   Rudberg MA, 1997, AGE AGEING, V26, P169, DOI 10.1093/ageing/26.3.169
   Rutheford LE, 1991, CRIT CARE MED, V19, pS81
   Sessler CN, 1992, CHEST, V102, p191S
   SMITH MJ, 1995, J PAIN SYMPTOM MANAG, V10, P35, DOI 10.1016/0885-3924(94)00066-T
   TRZEPACZ PT, 1988, PSYCHIAT RES, V23, P89, DOI 10.1016/0165-1781(88)90037-6
   Trzepacz PT, 1996, PSYCHIAT CLIN N AM, V19, P429, DOI 10.1016/S0193-953X(05)70299-9
   TRZEPACZ PT, 1994, GEN HOSP PSYCHIAT, V16, P397, DOI 10.1016/0163-8343(94)90115-5
   Vermeersch P E, 1990, Appl Nurs Res, V3, P128, DOI 10.1016/S0897-1897(05)80132-6
   WISE MG, 1996, AM PSYCHIAT PRESS TX, P259
NR 23
TC 761
Z9 807
U1 2
U2 34
PU SPRINGER
PI NEW YORK
PA 233 SPRING ST, NEW YORK, NY 10013 USA
SN 0342-4642
EI 1432-1238
J9 INTENS CARE MED
JI Intensive Care Med.
PD MAY
PY 2001
VL 27
IS 5
BP 859
EP 864
DI 10.1007/s001340100909
PG 6
WC Critical Care Medicine
WE Science Citation Index Expanded (SCI-EXPANDED); Social Science Citation Index (SSCI)
SC General & Internal Medicine
GA 442HK
UT WOS:000169279000010
PM 11430542
DA 2022-04-18
ER

PT J
AU Pandharipande, P
   Shintani, A
   Peterson, J
   Pun, BT
   Wilkinson, GR
   Dittus, RS
   Bernard, GR
   Ely, EW
AF Pandharipande, P
   Shintani, A
   Peterson, J
   Pun, BT
   Wilkinson, GR
   Dittus, RS
   Bernard, GR
   Ely, EW
TI Lorazepam is an independent risk factor for transitioning to delirium in
   intensive care unit patients
SO ANESTHESIOLOGY
LA English
DT Article
ID MECHANICALLY VENTILATED PATIENTS; CONFUSION ASSESSMENT METHOD;
   AGITATION-SEDATION SCALE; CRITICALLY-ILL PATIENTS; ORGAN
   DYSFUNCTION/FAILURE; SEPTIC ENCEPHALOPATHY; RELIABILITY; VALIDITY; ICU;
   VALIDATION
AB Background: Delirium has recently been shown as a predictor of death, increased cost, and longer duration of stay in ventilated patients. Sedative and analgesic medications relieve anxiety and pain but may contribute to patients' transitioning into delirium.
   Methods: in this cohort study, the authors designed a priori an investigation to determine whether sedative and analgesic medications independently increased the probability of daily transition to delirium. Markov regression modeling (adjusting for 11 covariates) was used in the evaluation of 198 mechanically ventilated patients to determine the probability of daily transition to delirium as a function of sedative and analgesic dose administration during the previous 24 h.
   Results: Lorazepam was an independent risk factor for daily transition to delirium (odds ratio, 1.2 [95% confidence interval, 1.1-1.4]; P = 0.003), whereas fentanyl, morphine, and propofol were associated with higher but not statistically significant odds ratios. Increasing age and Acute Physiology and Chronic Health Evaluation 11 scores were also independent predictors of transitioning to delirium (multivariable P values < 0.05).
   Conclusions: Lorazepam administration is an important and potentially modifiable risk factor for transitioning into delirium even after adjusting for relevant covariates.
C1 Dept Anesthesia Crit Care Med, Nashville, TN 37232 USA.
   Vanderbilt Univ, Sch Nursing, Dept Biostat, Nashville, TN 37240 USA.
   Vanderbilt Univ, Sch Nursing, Dept Med, Div Gen Internal Med, Nashville, TN 37240 USA.
   Vanderbilt Univ, Sch Nursing, Ctr Hlth Serv Res, Nashville, TN 37240 USA.
   Vanderbilt Univ, Sch Nursing, VA Tennessee Valley Geriatr Res Educ & Clin Ctr, Nashville, TN 37240 USA.
   Vanderbilt Univ, Sch Nursing, Dept Med, Div Gen Internal Med, Nashville, TN 37240 USA.
   Vanderbilt Univ, Sch Nursing, Ctr Hlth Serv Res, Nashville, TN 37240 USA.
   Vanderbilt Univ, Sch Med, Dept Med, Div Gen Internal Med, Nashville, TN 37240 USA.
   Vanderbilt Univ, Sch Med, Ctr Hlth Serv Res, Nashville, TN 37240 USA.
   Vanderbilt Univ, Sch Med, VA Tennessee Valley Geriatr Res Educ & Clin Ctr, Div Allergy Pulm Crit Care Med, Nashville, TN 37240 USA.
   Vanderbilt Univ, Sch Med, Dept Pharmacol, Nashville, TN 37240 USA.
RP Pandharipande, P (通讯作者)，Dept Anesthesia Crit Care Med, 324 MAB,1313 21st Ave S, Nashville, TN 37232 USA.
EM pratik.pandharipande@vanderbilt.edu
RI Ely, E. Wesley/Z-2018-2019
OI Ely, E. Wesley/0000-0003-3957-2172; Pandharipande,
   Pratik/0000-0002-1389-8580
FU NIA NIH HHSUnited States Department of Health & Human ServicesNational
   Institutes of Health (NIH) - USANIH National Institute on Aging (NIA)
   [K23 AG01023-01A1] Funding Source: Medline; NATIONAL INSTITUTE ON
   AGINGUnited States Department of Health & Human ServicesNational
   Institutes of Health (NIH) - USANIH National Institute on Aging (NIA)
   [K23AG001023] Funding Source: NIH RePORTER
CR BLECK TP, 1993, CRIT CARE MED, V21, P98, DOI 10.1097/00003246-199301000-00019
   BLESSED G, 1968, BRIT J PSYCHIAT, V114, P797, DOI 10.1192/bjp.114.512.797
   Brook AD, 1999, CRIT CARE MED, V27, P2609, DOI 10.1097/00003246-199912000-00001
   CHARLSON ME, 1987, J CHRON DIS, V40, P373, DOI 10.1016/0021-9681(87)90171-8
   CLEVELAND WS, 1988, J ECONOMETRICS, V37, P87, DOI 10.1016/0304-4076(88)90077-2
   DEWIT M, 2004, AM J RESP CRIT CARE, V169, pA44
   DEYO RA, 1992, J CLIN EPIDEMIOL, V45, P613, DOI 10.1016/0895-4356(92)90133-8
   Diggle P, 1994, ANAL LONGITUDINAL DA
   Dubois MJ, 2001, INTENS CARE MED, V27, P1297, DOI 10.1007/s001340101017
   Eidelman LA, 1996, JAMA-J AM MED ASSOC, V275, P470, DOI 10.1001/jama.275.6.470
   Ely EW, 2003, JAMA-J AM MED ASSOC, V289, P2983, DOI 10.1001/jama.289.22.2983
   Ely EW, 2004, CRIT CARE MED, V32, P106, DOI 10.1097/01.CCM.0000098033.94737.84
   Ely EW, 2001, JAMA-J AM MED ASSOC, V286, P2703, DOI 10.1001/jama.286.21.2703
   Ely EW, 2001, CRIT CARE MED, V29, P1370, DOI 10.1097/00003246-200107000-00012
   Ely EW, 2001, INTENS CARE MED, V27, P1892, DOI 10.1007/s00134-001-1132-2
   Ely EW, 2004, JAMA-J AM MED ASSOC, V291, P1753, DOI 10.1001/jama.291.14.1753
   INOUYE SK, 1993, ANN INTERN MED, V119, P474, DOI 10.7326/0003-4819-119-6-199309150-00005
   Jacobi J, 2002, CRIT CARE MED, V30, P119, DOI 10.1097/00003246-200201000-00020
   Katz S, 1963, JAMA-J AM MED ASSOC, V185, P94, DOI DOI 10.1001/JAMA.1963.03060120024016
   KNAUS WA, 1985, CRIT CARE MED, V13, P818, DOI 10.1097/00003246-198510000-00009
   Kollef MH, 1998, CHEST, V114, P541, DOI 10.1378/chest.114.2.541
   Kress JP, 2000, NEW ENGL J MED, V342, P1471, DOI 10.1056/NEJM200005183422002
   Maldonado JR, 2005, PSYCHOSOMATICS, V46, P185
   MARCANTONIO ER, 1994, JAMA-J AM MED ASSOC, V272, P1518, DOI 10.1001/jama.272.19.1518
   Maze M, 2001, CRIT CARE CLIN, V17, P881, DOI 10.1016/S0749-0704(05)70185-8
   McNicoll L, 2003, J AM GERIATR SOC, V51, P591, DOI 10.1034/j.1600-0579.2003.00201.x
   Mihic SJ, 1997, ALCOHOL HEALTH RES W, V21, P127
   Milbrandt EB, 2004, CRIT CARE MED, V32, P955, DOI 10.1097/01.CCM.0000119429.16055.92
   Ostermann ME, 2000, JAMA-J AM MED ASSOC, V283, P1451, DOI 10.1001/jama.283.11.1451
   Papadopoulos MC, 2000, CRIT CARE MED, V28, P3019, DOI 10.1097/00003246-200008000-00057
   PAYNE JP, 2001, CRIT CARE MED, V29, P2258
   Sessler CN, 2002, AM J RESP CRIT CARE, V166, P1338, DOI 10.1164/rccm.2107138
   SHEIKH J I, 1986, Clinical Gerontologist, V5, P165
   Soliman HM, 2001, BRIT J ANAESTH, V87, P186, DOI 10.1093/bja/87.2.186
   SPRUNG CL, 1990, CRIT CARE MED, V18, P801, DOI 10.1097/00003246-199008000-00001
   Vincent JL, 1998, CRIT CARE MED, V26, P1793, DOI 10.1097/00003246-199811000-00016
   Vincent JL, 1996, INTENS CARE MED, V22, P707, DOI 10.1007/s001340050156
   WIJDICKS EFM, 2002, NEUROLOGIC COMPLICAT
   YOUNG GB, 1990, CLIN INVEST MED, V13, P297
   ZEGER SL, 1986, BIOMETRICS, V42, P121, DOI 10.2307/2531248
NR 40
TC 717
Z9 765
U1 1
U2 28
PU LIPPINCOTT WILLIAMS & WILKINS
PI PHILADELPHIA
PA 530 WALNUT ST, PHILADELPHIA, PA 19106-3261 USA
SN 0003-3022
J9 ANESTHESIOLOGY
JI Anesthesiology
PD JAN
PY 2006
VL 104
IS 1
BP 21
EP 26
DI 10.1097/00000542-200601000-00005
PG 6
WC Anesthesiology
WE Science Citation Index Expanded (SCI-EXPANDED)
SC Anesthesiology
GA 000OR
UT WOS:000234472200004
PM 16394685
DA 2022-04-18
ER

PT J
AU Girard, TD
   Jackson, JC
   Pandharipande, PP
   Pun, BT
   Thompson, JL
   Shintani, AK
   Gordon, SM
   Canonico, AE
   Dittus, RS
   Bernard, GR
   Ely, EW
AF Girard, Timothy D.
   Jackson, James C.
   Pandharipande, Pratik P.
   Pun, Brenda T.
   Thompson, Jennifer L.
   Shintani, Ayumi K.
   Gordon, Sharon M.
   Canonico, Angelo E.
   Dittus, Robert S.
   Bernard, Gordon R.
   Ely, E. Wesley
TI Delirium as a predictor of long-term cognitive impairment in survivors
   of critical illness
SO CRITICAL CARE MEDICINE
LA English
DT Article
DE delirium; intensive care units; mechanical ventilation; cognitive
   impairment; aged
ID INTENSIVE-CARE-UNIT; MECHANICALLY VENTILATED PATIENTS;
   RESPIRATORY-DISTRESS-SYNDROME; CONFUSION ASSESSMENT METHOD;
   POSTTRAUMATIC-STRESS-DISORDER; RANDOMIZED CONTROLLED-TRIAL;
   AGITATION-SEDATION SCALE; ARTERY-BYPASS-SURGERY; QUALITY-OF-LIFE; ILL
   PATIENTS
AB Objective: To test the hypothesis that duration of delirium in the intensive care unit is an independent predictor of long-term cognitive impairment after critical illness requiring mechanical ventilation.
   Design: Prospective cohort study.
   Setting: Medical intensive care unit in a large community hospital in the United States.
   Patients: Mechanically ventilated medical intensive care unit patients who were assessed daily for delirium while in the intensive care unit and who underwent comprehensive cognitive assessments 3 and 12 mos after discharge.
   Measurements and Main Results: Of 126 eligible patients, 99 survived >= 3 months after critical illness; long-term cognitive outcomes were obtained for 77 (78%) patients. Median age was 61 yrs, 51% were admitted with sepsis/ acute respiratory distress syndrome, and median duration of delirium was 2 days. At 3-mo and 12-mo follow-up, 79% and 71% of survivors had cognitive impairment, respectively (with 62% and 36% being severely impaired). After adjusting for age, education, preexisting cognitive function, severity of illness, severe sepsis, and exposure to sedative medications in the intensive care unit, increasing duration of delirium was an independent predictor of worse cognitive performance-determined by averaging age-adjusted and education-adjusted T-scores from nine tests measuring seven domains of cognition-at 3-mo (p = .02) and 12-mo follow-up (p = .03). Duration of mechanical ventilation, alternatively, was not associated with long-term cognitive impairment (p = .20 and .58).
   Conclusions: In this study of mechanically ventilated medical intensive care unit patients, duration of delirium (which is potentially modifiable) was independently associated with long-term cognitive impairment, a common public health problem among intensive care unit survivors. (Crit Care Med 2010; 38: 1513-1520
C1 [Girard, Timothy D.; Jackson, James C.; Pun, Brenda T.; Bernard, Gordon R.; Ely, E. Wesley] Vanderbilt Univ, Sch Med, Div Allergy Pulm & Crit Care Med, Dept Med, Nashville, TN 37212 USA.
   [Jackson, James C.] Vanderbilt Univ, Sch Med, Ctr Hlth Serv Res, Dept Med,Dept Psychiat, Nashville, TN 37212 USA.
   [Girard, Timothy D.; Dittus, Robert S.; Ely, E. Wesley] Tennessee Valley Healthcare Syst, Geriatr Res Educ & Clin Ctr Serv, Dept Vet Affairs Med Ctr, Nashville, TN USA.
   [Jackson, James C.] Tennessee Valley Healthcare Syst, Res Serv, Dept Vet Affairs Med Ctr, Nashville, TN USA.
   [Pandharipande, Pratik P.] Tennessee Valley Healthcare Syst, Anesthesia Serv, Dept Vet Affairs Med Ctr, Nashville, TN USA.
   [Pandharipande, Pratik P.] Vanderbilt Univ, Sch Med, Div Crit Care, Dept Anesthesiol, Nashville, TN 37212 USA.
   [Thompson, Jennifer L.; Shintani, Ayumi K.] Vanderbilt Univ, Sch Med, Dept Biostat, Nashville, TN 37212 USA.
   [Gordon, Sharon M.] Tennessee Valley Healthcare Syst, Psychiat Serv, Dept Vet Affairs Med Ctr, Nashville, TN USA.
   [Gordon, Sharon M.] Vanderbilt Univ, Sch Med, Dept Psychiat, Nashville, TN 37212 USA.
   [Canonico, Angelo E.] St Thomas Hosp, Dept Med, Nashville, TN USA.
RP Girard, TD (通讯作者)，Vanderbilt Univ, Sch Med, Div Allergy Pulm & Crit Care Med, Dept Med, Nashville, TN 37212 USA.
EM timothy.girard@vanderbilt.edu
RI Ely, E. Wesley/Z-2018-2019; Girard, Timothy/I-3008-2019
OI Ely, E. Wesley/0000-0003-3957-2172; Girard, Timothy/0000-0002-9833-4871;
   Pandharipande, Pratik/0000-0002-1389-8580
FU Saint Thomas Foundation (Nashville, TN); National Institutes of
   HealthUnited States Department of Health & Human ServicesNational
   Institutes of Health (NIH) - USA [AG001023, AG034257, HL007123,
   RR024975]; Veterans Affairs Tennessee Valley Geriatric Research,
   Education, and Clinical Center (GRECC); Hartford Geriatrics Health
   Outcomes Research Scholars Award Program; Vanderbilt Physician Scientist
   Development Program; NATIONAL CENTER FOR RESEARCH RESOURCESUnited States
   Department of Health & Human ServicesNational Institutes of Health (NIH)
   - USANIH National Center for Research Resources (NCRR) [UL1RR024975]
   Funding Source: NIH RePORTER; NATIONAL HEART, LUNG, AND BLOOD
   INSTITUTEUnited States Department of Health & Human ServicesNational
   Institutes of Health (NIH) - USANIH National Heart Lung & Blood
   Institute (NHLBI) [T32HL007123] Funding Source: NIH RePORTER; NATIONAL
   INSTITUTE ON AGINGUnited States Department of Health & Human
   ServicesNational Institutes of Health (NIH) - USANIH National Institute
   on Aging (NIA) [K23AG001023, K23AG034257, K23AG031322] Funding Source:
   NIH RePORTER
FX This research was supported by the Saint Thomas Foundation (Nashville,
   TN), National Institutes of Health (AG001023, AG034257, HL007123, and
   RR024975), Veterans Affairs Tennessee Valley Geriatric Research,
   Education, and Clinical Center (GRECC), Hartford Geriatrics Health
   Outcomes Research Scholars Award Program, and Vanderbilt Physician
   Scientist Development Program. These sponsors had no role in study
   design, data collection, analysis, and interpretation, or publication of
   results. The researchers were all independent from the sponsors.
CR Angus DC, 2000, JAMA-J AM MED ASSOC, V284, P2762, DOI 10.1001/jama.284.21.2762
   Angus DC, 2003, INTENS CARE MED, V29, P368, DOI 10.1007/s00134-002-1624-8
   Bergeron N, 2001, INTENS CARE MED, V27, P859, DOI 10.1007/s001340100909
   BREMNER JD, 1993, AM J PSYCHIAT, V150, P1015
   Chodosh J, 2004, J AM GERIATR SOC, V52, P1456, DOI 10.1111/j.1532-5415.2004.52407.x
   Christie JD, 2006, J CRIT CARE, V21, P125, DOI 10.1016/j.jcrc.2005.11.004
   COHEN RM, 1982, ARCH GEN PSYCHIAT, V39, P593
   Devlin JW, 2010, CRIT CARE MED, V38, P419, DOI 10.1097/CCM.0b013e3181b9e302
   Dolan MM, 2000, J GERONTOL A-BIOL, V55, pM527, DOI 10.1093/gerona/55.9.M527
   Ely EW, 2003, JAMA-J AM MED ASSOC, V289, P2983, DOI 10.1001/jama.289.22.2983
   Ely EW, 2001, JAMA-J AM MED ASSOC, V286, P2703, DOI 10.1001/jama.286.21.2703
   Ely EW, 2001, CRIT CARE MED, V29, P1370, DOI 10.1097/00003246-200107000-00012
   Ely EW, 2001, INTENS CARE MED, V27, P1892, DOI 10.1007/s00134-001-1132-2
   Ely EW, 2004, JAMA-J AM MED ASSOC, V291, P1753, DOI 10.1001/jama.291.14.1753
   Fong TG, 2009, NEUROLOGY, V72, P1570, DOI 10.1212/WNL.0b013e3181a4129a
   FRANCIS J, 1992, J AM GERIATR SOC, V40, P601, DOI 10.1111/j.1532-5415.1992.tb02111.x
   Fried TR, 2002, NEW ENGL J MED, V346, P1061, DOI 10.1056/NEJMsa012528
   Gale SD, 2004, J INT NEUROPSYCH SOC, V10, P60
   Girard TD, 2008, LANCET, V371, P126, DOI 10.1016/S0140-6736(08)60105-1
   Girard TD, 2007, CRIT CARE, V11, DOI 10.1186/cc5708
   Girard TD, 2010, CRIT CARE MED, V38, P428, DOI 10.1097/CCM.0b013e3181c58715
   Henon H, 2001, NEUROLOGY, V57, P1216, DOI 10.1212/WNL.57.7.1216
   Herridge MS, 2003, NEW ENGL J MED, V348, P683, DOI 10.1056/NEJMoa022450
   Hilsabeck RC, 2002, HEPATOLOGY, V35, P440, DOI 10.1053/jhep.2002.31257
   Hopkins RO, 2006, CHEST, V130, P869, DOI 10.1378/chest.130.3.869
   Hopkins RO, 2005, AM J RESP CRIT CARE, V171, P340, DOI 10.1164/rccm.200406-763OC
   Hopkins RO, 1999, AM J RESP CRIT CARE, V160, P50, DOI 10.1164/ajrccm.160.1.9708059
   Ihaka R., 1996, J COMPUT GRAPH STAT, V5, P299, DOI [DOI 10.1080/10618600.1996.10474713, 10.2307/1390807]
   Inouye SK, 1999, NEW ENGL J MED, V340, P669, DOI 10.1056/NEJM199903043400901
   INOUYE SK, 1993, ANN INTERN MED, V119, P474, DOI 10.7326/0003-4819-119-6-199309150-00005
   INOUYE SK, 1990, ANN INTERN MED, V113, P941, DOI 10.7326/0003-4819-113-12-941
   Jackson JC, 2004, NEUROPSYCHOL REV, V14, P87, DOI 10.1023/B:NERV.0000028080.39602.17
   Jackson JC, 2003, CRIT CARE MED, V31, P1226, DOI 10.1097/01.CCM.0000059996.30263.94
   Jones C, 2006, INTENS CARE MED, V32, P923, DOI 10.1007/s00134-006-0112-y
   Jonsson L, 1999, PHARMACOECONOMICS, V16, P409
   JORM AF, 1991, PSYCHOL MED, V21, P785, DOI 10.1017/S0033291700022418
   JORM AF, 1994, PSYCHOL MED, V24, P145, DOI 10.1017/S003329170002691X
   Jorm AF, 2004, INT PSYCHOGERIATR, V16, P275, DOI 10.1017/S1041610204000390
   Kalisvaart KJ, 2005, J AM GERIATR SOC, V53, P1658, DOI 10.1111/j.1532-5415.2005.53503.x
   Kat MG, 2008, DEMENT GERIATR COGN, V26, P1, DOI 10.1159/000140611
   KNAUS WA, 1985, CRIT CARE MED, V13, P818, DOI 10.1097/00003246-198510000-00009
   Leon AC, 2001, STAT MED, V20, P1487, DOI 10.1002/sim.685
   Levy MM, 2003, CRIT CARE MED, V31, P1250, DOI 10.1097/01.CCM.0000050454.01978.3B
   Lin SM, 2004, CRIT CARE MED, V32, P2254, DOI 10.1097/01.CCM.0000145587.16421.BB
   MacLullich AMJ, 2009, INT REV PSYCHIATR, V21, P30, DOI 10.1080/09540260802675031
   MARCANTONIO ER, 1994, JAMA-J AM MED ASSOC, V271, P134, DOI 10.1001/jama.271.2.134
   Marchandin H, 2001, PATHOL BIOL, V49, P522, DOI 10.1016/S0369-8114(01)00212-7
   Mathiesen HK, 2006, ARCH NEUROL-CHICAGO, V63, P533, DOI 10.1001/archneur.63.4.533
   Newman MF, 2001, NEW ENGL J MED, V344, P395, DOI 10.1056/NEJM200102083440601
   Ouimet S, 2007, INTENS CARE MED, V33, P66, DOI 10.1007/s00134-006-0399-8
   Pandharipande P, 2008, J TRAUMA, V65, P34, DOI 10.1097/TA.0b013e31814b2c4d
   Pandharipande PP, 2007, JAMA-J AM MED ASSOC, V298, P2644, DOI 10.1001/jama.298.22.2644
   Patel RP, 2009, CRIT CARE MED, V37, P825, DOI 10.1097/CCM.0b013e31819b8608
   Petersen RC, 1999, ARCH NEUROL-CHICAGO, V56, P303, DOI 10.1001/archneur.56.3.303
   Phillips-Bute B, 2006, PSYCHOSOM MED, V68, P369, DOI 10.1097/01.psy.0000221272.77984.e2
   Pisani MA, 2007, ARCH INTERN MED, V167, P1629, DOI 10.1001/archinte.167.15.1629
   Pisani MA, 2009, AM J RESP CRIT CARE, V180, P1092, DOI 10.1164/rccm.200904-0537OC
   Reitan R.M., 1985, HALSTEAD REITAN NEUR
   Rey A., 1964, EXAMEN CLIN PSYCHOL
   Rey A, 1941, ARCH PSYCHOLOGIE, V28, P286
   Riker RR, 2009, JAMA-J AM MED ASSOC, V301, P489, DOI 10.1001/jama.2009.56
   Rockwood K, 1999, AGE AGEING, V28, P551, DOI 10.1093/ageing/28.6.551
   Rothenhausler HB, 2001, GEN HOSP PSYCHIAT, V23, P88, DOI 10.1016/S0163-8343(01)00123-2
   Royston P, 2006, STAT MED, V25, P127, DOI 10.1002/sim.2331
   Rudolph JL, 2008, ANAESTHESIA, V63, P941, DOI 10.1111/j.1365-2044.2008.05523.x
   Sessler CN, 2002, AM J RESP CRIT CARE, V166, P1338, DOI 10.1164/rccm.2107138
   Spreen O, 1977, NEUROSENSORY CTR COM
   Spronk PE, 2009, INTENS CARE MED, V35, P1276, DOI 10.1007/s00134-009-1466-8
   Sukantarat KT, 2005, ANAESTHESIA, V60, P847, DOI 10.1111/j.1365-2044.2005.04148.x
   TENG EL, 1987, J CLIN PSYCHIAT, V48, P314
   van Dijk D, 2000, J THORAC CARDIOV SUR, V120, P632, DOI 10.1067/mtc.2000.108901
   Vardy J, 2006, SUPPORT CARE CANCER, V14, P1111, DOI 10.1007/s00520-006-0037-6
   Wechsler D., 1997, WAIS 3
NR 73
TC 692
Z9 733
U1 1
U2 59
PU LIPPINCOTT WILLIAMS & WILKINS
PI PHILADELPHIA
PA TWO COMMERCE SQ, 2001 MARKET ST, PHILADELPHIA, PA 19103 USA
SN 0090-3493
EI 1530-0293
J9 CRIT CARE MED
JI Crit. Care Med.
PD JUL
PY 2010
VL 38
IS 7
BP 1513
EP 1520
DI 10.1097/CCM.0b013e3181e47be1
PG 8
WC Critical Care Medicine
WE Science Citation Index Expanded (SCI-EXPANDED); Social Science Citation Index (SSCI)
SC General & Internal Medicine
GA 612RL
UT WOS:000278920000001
PM 20473145
OA Green Accepted
DA 2022-04-18
ER

PT J
AU Siddiqi, N
   House, AO
   Holmes, JD
AF Siddiqi, Najma
   House, Allan O.
   Holmes, John D.
TI Occurrence and outcome of delirium in medical in-patients: a systematic
   literature review
SO AGE AND AGEING
LA English
DT Review
DE delirium; systematic review; prevalence; incidence; prognosis; elderly
ID PREVENTION; SYMPTOMS; CARE
AB Background: Despite the acknowledged clinical importance of delirium, research evidence for measures to improve its management is sparse. A necessary first step to devising appropriate strategies is to understand how common it is and what its outcomes are in any particular setting.
   Objective: To determine the occurrence of delirium and its outcomes in medical in-patients, through a systematic review of the literature. Method: We searched electronic medical databases, the Consultation-Liaison Literature Database and reference lists and bibliographies for potentially relevant studies. Studies were selected, quality assessed and data extracted according to preset protocols.
   Results: Results for the occurrence of delirium in medical in-patients were available for 42 cohorts. Prevalence of delirium at admission ranged from 10 to 31%, incidence of new delirium per admission ranged from 3 to 29% and occurrence rate per admission varied between 11 and 42%. Results for outcomes were available for 19 study cohorts. Delirium was associated with increased mortality at discharge and at 12 months, increased length of hospital stay ( LOS) and institutionalisation. A significant proportion of patients had persistent symptoms of delirium at discharge and at 6 and 12 months.
   Conclusion: Delirium is common in medical in- patients and has serious adverse effects on mortality, functional outcomes, LOS and institutionalisation. The development of appropriate strategies to improve its management should be a clinical and research priority. As delirium prevalent at hospital admission is a significant problem, research is also needed into preventative measures that could be applied in community settings.
C1 Univ Leeds, Acad Unit Psychiat & Behav Sci, Leeds LS2 9LT, W Yorkshire, England.
RP Siddiqi, N (通讯作者)，Univ Leeds, Acad Unit Psychiat & Behav Sci, 15 Hyde Terrace, Leeds LS2 9LT, W Yorkshire, England.
EM n.siddiqi@leeds.ac.uk
RI Siddiqi, Najma/X-6298-2019
OI Siddiqi, Najma/0000-0003-1794-2152; House, Allan/0000-0001-8721-8026
CR Adamis D, 2005, J MED ETHICS, V31, P137, DOI 10.1136/jme.2002.000919
   Bhat R, 2005, NEUROEPIDEMIOLOGY, V25, P48, DOI 10.1159/000085440
   Bucht G, 1999, DEMENT GERIATR COGN, V10, P315, DOI 10.1159/000017161
   COLE MG, 1994, CAN MED ASSOC J, V151, P965
   Cole MG, 1998, J GERIATR PSYCH NEUR, V11, P126, DOI 10.1177/089198879801100303
   Cole MG, 2004, AM J GERIAT PSYCHIAT, V12, P7, DOI 10.1176/appi.ajgp.12.1.7
   Elie M, 1998, J GEN INTERN MED, V13, P204, DOI 10.1046/j.1525-1497.1998.00047.x
   Feinstein AR, 1985, CLIN EPIDEMIOLOGY AR
   FRANCIS J, 1990, J GEN INTERN MED, V5, P65, DOI 10.1007/BF02602312
   Inouye SK, 1999, DEMENT GERIATR COGN, V10, P393, DOI 10.1159/000017177
   Inouye SK, 1999, AM J MED, V106, P565, DOI 10.1016/S0002-9343(99)00070-4
   Inouye SK, 2001, ARCH INTERN MED, V161, P2467, DOI 10.1001/archinte.161.20.2467
   Inouye SK, 1999, NEW ENGL J MED, V340, P669, DOI 10.1056/NEJM199903043400901
   Inouye SK, 2003, ARCH INTERN MED, V163, P958, DOI 10.1001/archinte.163.8.958
   INOUYE SK, 1994, AM J MED, V97, P278, DOI 10.1016/0002-9343(94)90011-6
   Inouye SK, 2000, J AM GERIATR SOC, V48, P1697
   Johnson J, 1999, DEMENT GERIATR COGN, V10, P353, DOI 10.1159/000017170
   JOHNSON JC, 1990, J GERONTOL, V45, pM113, DOI 10.1093/geronj/45.3.M113
   Kelly KG, 2001, AM J GERIAT PSYCHIAT, V9, P72, DOI 10.1176/appi.ajgp.9.1.72
   Kiely DK, 2003, J GERONTOL A-BIOL, V58, P441, DOI 10.1093/gerona/58.5.M441
   Laurila JV, 2002, INT J GERIATR PSYCH, V17, P1112, DOI 10.1002/gps.753
   Levkoff S, 1991, Int Psychogeriatr, V3, P149, DOI 10.1017/S1041610291000625
   LEVKOFF SE, 1992, ARCH INTERN MED, V152, P334, DOI 10.1001/archinte.152.2.334
   Lindesay J, 2002, DELIRIUM OLD AGE, P9
   LINDESAY J, 2002, DELIRIUM OLD AGE, P28
   Lipowski ZJ, 1990, DELIRIUM ACUTE CONFU, P3
   OKeeffe S, 1997, J AM GERIATR SOC, V45, P174, DOI 10.1111/j.1532-5415.1997.tb04503.x
   ROCKWOOD K, 2002, DELIRIUM OLD AGE, P1
   THOMAS RI, 1988, ARCH GEN PSYCHIAT, V45, P937
   vanderMast RC, 1996, J PSYCHOSOM RES, V41, P13, DOI 10.1016/0022-3999(96)00005-0
NR 30
TC 667
Z9 691
U1 3
U2 41
PU OXFORD UNIV PRESS
PI OXFORD
PA GREAT CLARENDON ST, OXFORD OX2 6DP, ENGLAND
SN 0002-0729
EI 1468-2834
J9 AGE AGEING
JI Age Ageing
PD JUL
PY 2006
VL 35
IS 4
BP 350
EP 364
DI 10.1093/ageing/afl005
PG 15
WC Geriatrics & Gerontology
WE Science Citation Index Expanded (SCI-EXPANDED); Social Science Citation Index (SSCI)
SC Geriatrics & Gerontology
GA 056PD
UT WOS:000238536700007
PM 16648149
OA Bronze
DA 2022-04-18
ER

PT J
AU Ely, EW
   Gautam, S
   Margolin, R
   Francis, J
   May, L
   Speroff, T
   Truman, B
   Dittus, R
   Bernard, GR
   Inouye, SK
AF Ely, EW
   Gautam, S
   Margolin, R
   Francis, J
   May, L
   Speroff, T
   Truman, B
   Dittus, R
   Bernard, GR
   Inouye, SK
TI The impact of delirium in the intensive care unit on hospital length of
   stay
SO INTENSIVE CARE MEDICINE
LA English
DT Article
DE delirium; aging; geriatrics; cognitive impairment; encephalopathy;
   mechanical ventilation; sedatives; analgesics; protocol; respiratory
   diseases; critical care
ID QUALITY-OF-LIFE; CONFUSION ASSESSMENT METHOD; ACUTE RESPIRATORY-FAILURE;
   CRITICALLY-ILL PATIENTS; POSTOPERATIVE DELIRIUM; SEPTIC ENCEPHALOPATHY;
   PREDICTIVE MODEL; MEDICAL PATIENTS; ELDERLY-PATIENTS; SEDATION
AB Study objective: To determine the relationship between delirium in the intensive care unit (ICU) and outcomes including length of stay in the hospital.
   Design: A prospective cohort study.
   Setting: The adult medical ICU of a tertiary care, university-based medical center.
   Participants: The study population consisted of 48 patients admitted to the ICU, 24 of whom received mechanical ventilation.
   Measurements. All patients were evaluated for the development and persistence of delirium on a daily basis by a geriatric or psychiatric specialist with expertise in delirium assessment using the Diagnostic Statistical Manual TV (DSM-IV) criteria of the American Psychiatric Association, the reference standard for delirium ratings. Primary outcomes measured were length of stay in the ICU and hospital.
   Results: The mean onset of delirium was 2.6 days (S.D. +/- 1.7), and the mean duration was 3.4 +/- 1.9 days. Of the 48 patients, 39 (81.3 %) developed delirium, and of these 29 (60.4 %) developed the complication while still in the ICU. The duration of delirium was associated with length of stay in the ICU (r = 0.65, P = 0.0001) and in the hospital (r = 0.68, P < 0.0001). Using multivariate analysis, delirium was the strongest predictor of length of stay in the hospital (P = 0.006) even after adjusting for severity of illness, age, gender, race, and days of benzodiazepine and narcotic drug administration.
   Conclusions: In this patient cohort, the majority of patients developed delirium in the ICU, and delirium was the strongest independent determinant of length of stay in the hospital. Further study and monitoring of delirium in the ICU and the risk factors for its development are warranted.
C1 Vanderbilt Univ, Med Ctr, Ctr Hlth Serv Res, Div Allergy Pulm Crit Care Med, Nashville, TN 37232 USA.
   Vanderbilt Univ, Med Ctr, Dept Internal Med, Div Gen Internal Med, Nashville, TN 37232 USA.
   Vanderbilt Univ, Med Ctr, Dept Geriatr Psychiat & Neurosci, Nashville, TN 37232 USA.
RP Ely, EW (通讯作者)，Vanderbilt Univ, Med Ctr, Ctr Hlth Serv Res, Div Allergy Pulm Crit Care Med, 6th Floor Med Ctr E, Nashville, TN 37232 USA.
EM wes.ely@mcmail.vanderbilt.edu
RI Inouye, Sharon/R-7216-2019; Ely, E. Wesley/Z-2018-2019
OI Ely, E. Wesley/0000-0003-3957-2172
FU NATIONAL INSTITUTE ON AGINGUnited States Department of Health & Human
   ServicesNational Institutes of Health (NIH) - USANIH National Institute
   on Aging (NIA) [R01AG012551, K24AG000949] Funding Source: NIH RePORTER;
   NIA NIH HHSUnited States Department of Health & Human ServicesNational
   Institutes of Health (NIH) - USANIH National Institute on Aging (NIA)
   [R01AG12551, K24AG00949] Funding Source: Medline
CR *AM PSYCH ASS, 1994, DIAGN STAT MAN MENT, P123
   [Anonymous], 1999, Am J Psychiatry, V156, P1
   Behrendt CE, 2000, CHEST, V118, P1100, DOI 10.1378/chest.118.4.1100
   BLECK TP, 1993, CRIT CARE MED, V21, P98, DOI 10.1097/00003246-199301000-00019
   BLESSED G, 1968, BRIT J PSYCHIAT, V114, P797, DOI 10.1192/bjp.114.512.797
   Brook AD, 1999, CRIT CARE MED, V27, P2609, DOI 10.1097/00003246-199912000-00001
   Bureau of the Census, 1996, STAT ABSTR US
   Carone M, 1999, EUR RESPIR J, V13, P1293, DOI 10.1183/09031936.99.13613019
   CHELLURI L, 1995, ARCH INTERN MED, V155, P1013, DOI 10.1001/archinte.155.10.1013
   Eidelman LA, 1996, JAMA-J AM MED ASSOC, V275, P470, DOI 10.1001/jama.275.6.470
   Ely EW, 1999, ANN INTERN MED, V131, P96, DOI 10.7326/0003-4819-131-2-199907200-00004
   Ely EW, 2001, CRIT CARE MED, V29, P1370, DOI 10.1097/00003246-200107000-00012
   Ely EW, 2000, CRIT CARE MED, V28, P408, DOI 10.1097/00003246-200002000-00020
   ELY EW, 2001, IN PRESS AM J RESP C
   Epstein SK, 1998, AM J RESP CRIT CARE, V158, P489, DOI 10.1164/ajrccm.158.2.9711045
   Epstein SK, 1997, CHEST, V112, P186, DOI 10.1378/chest.112.1.186
   FOLSTEIN MF, 1975, J PSYCHIAT RES, V12, P189, DOI 10.1016/0022-3956(75)90026-6
   FRANCIS J, 1992, J AM GERIATR SOC, V40, P829, DOI 10.1111/j.1532-5415.1992.tb01859.x
   FRANCIS J, 1992, J AM GERIATR SOC, V40, P601, DOI 10.1111/j.1532-5415.1992.tb02111.x
   FRANCIS J, 1990, JAMA-J AM MED ASSOC, V263, P1097, DOI 10.1001/jama.263.8.1097
   FRANCIS J, 1990, J GEN INTERN MED, V5, P65, DOI 10.1007/BF02602312
   Francis J, 1996, CNS DRUGS, V5, P103, DOI 10.2165/00023210-199605020-00003
   Gandek B, 1998, J CLIN EPIDEMIOL, V51, P1171, DOI 10.1016/S0895-4356(98)00109-7
   Geary S M, 1994, Crit Care Nurs Q, V17, P51
   Granberg A, 1996, Intensive Crit Care Nurs, V12, P173, DOI 10.1016/S0964-3397(96)80537-4
   Hamel MB, 2000, AM J MED, V109, P614, DOI 10.1016/S0002-9343(00)00591-X
   Heyland DK, 2000, CRIT CARE MED, V28, P3599, DOI 10.1097/00003246-200011000-00006
   Hopkins RO, 1999, AM J RESP CRIT CARE, V160, P50, DOI 10.1164/ajrccm.160.1.9708059
   Inouye SK, 1999, AM J MED, V106, P565, DOI 10.1016/S0002-9343(99)00070-4
   Inouye SK, 1999, NEW ENGL J MED, V340, P669, DOI 10.1056/NEJM199903043400901
   INOUYE SK, 1993, ANN INTERN MED, V119, P474, DOI 10.7326/0003-4819-119-6-199309150-00005
   Inouye SK, 1996, JAMA-J AM MED ASSOC, V275, P852, DOI 10.1001/jama.275.11.852
   INOUYE SK, 1994, AM J MED, V97, P278, DOI 10.1016/0002-9343(94)90011-6
   INOUYE SK, 1990, ANN INTERN MED, V113, P941, DOI 10.7326/0003-4819-113-12-941
   Inouye SK, 1998, J GEN INTERN MED, V13, P234, DOI 10.1046/j.1525-1497.1998.00073.x
   ISENSEE LM, 1989, J CRIT CARE, V4, P208, DOI 10.1016/0883-9441(89)90007-5
   Jakob SM, 1997, INTENS CARE MED, V23, P1165, DOI 10.1007/s001340050474
   Justic M, 2000, Crit Care Nurse, V20, P28
   KATZ S, 1963, JAMA-J AM MED ASSOC, V185, P914, DOI 10.1001/jama.1963.03060120024016
   KNAUS WA, 1985, CRIT CARE MED, V13, P818, DOI 10.1097/00003246-198510000-00009
   Kress JP, 2000, NEW ENGL J MED, V342, P1471, DOI 10.1056/NEJM200005183422002
   Lawlor PG, 2000, ARCH INTERN MED, V160, P786, DOI 10.1001/archinte.160.6.786
   LEVKOFF SE, 1992, ARCH INTERN MED, V152, P334, DOI 10.1001/archinte.152.2.334
   LIPTZIN B, 1992, BRIT J PSYCHIAT, V161, P843, DOI 10.1192/bjp.161.6.843
   Lynch EP, 1998, ANESTH ANALG, V86, P781
   Lyness JM, 1997, ARCH INTERN MED, V157, P449, DOI 10.1001/archinte.157.4.449
   MARCANTONIO ER, 1994, JAMA-J AM MED ASSOC, V272, P1518, DOI 10.1001/jama.272.19.1518
   MARCANTONIO ER, 1994, JAMA-J AM MED ASSOC, V271, P134, DOI 10.1001/jama.271.2.134
   McGuire BE, 2000, ARCH INTERN MED, V160, P906, DOI 10.1001/archinte.160.7.906
   Meagher DJ, 2000, J NEUROPSYCH CLIN N, V12, P51, DOI 10.1176/jnp.12.1.51
   Montuclard L, 2000, CRIT CARE MED, V28, P3389, DOI 10.1097/00003246-200010000-00002
   Nelson BJ, 2000, CRIT CARE MED, V28, P3626, DOI 10.1097/00003246-200011000-00013
   OKeeffe S, 1997, J AM GERIATR SOC, V45, P174, DOI 10.1111/j.1532-5415.1997.tb04503.x
   Orlando R, 2000, CRIT CARE MED, V28, P3755, DOI 10.1097/00003246-200011000-00042
   Ostermann ME, 2000, JAMA-J AM MED ASSOC, V283, P1451, DOI 10.1001/jama.283.11.1451
   Papadopoulos MC, 2000, CRIT CARE MED, V28, P3019, DOI 10.1097/00003246-200008000-00057
   SHAPIRO BA, 1995, CRIT CARE MED, V23, P1596, DOI 10.1097/00003246-199509000-00021
   Sloss EM, 2000, J AM GERIATR SOC, V48, P363, DOI 10.1111/j.1532-5415.2000.tb04691.x
   TRZEPACZ PT, 1988, PSYCHIAT RES, V23, P89, DOI 10.1016/0165-1781(88)90037-6
   TRZEPACZ PT, 1995, GEN HOSP PSYCHIAT, V17, P75, DOI 10.1016/0163-8343(94)00095-U
   Vallverdu I, 1998, AM J RESP CRIT CARE, V158, P1855, DOI 10.1164/ajrccm.158.6.9712135
   WILLIAMSRUSSO P, 1992, J AM GERIATR SOC, V40, P759, DOI 10.1111/j.1532-5415.1992.tb01846.x
   WILSON LM, 1972, ARCH INTERN MED, V130, P225, DOI 10.1001/archinte.130.2.225
   Young C, 2000, CRIT CARE MED, V28, P854, DOI 10.1097/00003246-200003000-00041
NR 64
TC 646
Z9 672
U1 1
U2 40
PU SPRINGER
PI NEW YORK
PA ONE NEW YORK PLAZA, SUITE 4600, NEW YORK, NY, UNITED STATES
SN 0342-4642
EI 1432-1238
J9 INTENS CARE MED
JI Intensive Care Med.
PD DEC
PY 2001
VL 27
IS 12
BP 1892
EP 1900
DI 10.1007/s00134-001-1132-2
PG 9
WC Critical Care Medicine
WE Science Citation Index Expanded (SCI-EXPANDED); Social Science Citation Index (SSCI)
SC General & Internal Medicine
GA 510GF
UT WOS:000173199800010
PM 11797025
OA Green Published
DA 2022-04-18
ER

PT J
AU FRANCIS, J
   MARTIN, D
   KAPOOR, WN
AF FRANCIS, J
   MARTIN, D
   KAPOOR, WN
TI A PROSPECTIVE-STUDY OF DELIRIUM IN HOSPITALIZED ELDERLY
SO JAMA-JOURNAL OF THE AMERICAN MEDICAL ASSOCIATION
LA English
DT Article
RP FRANCIS, J (通讯作者)，UNIV PITTSBURGH,SCH MED,DIV GEN INTERNAL MED,GERIATR MED SECT,ROOM B-45,PITTSBURGH,PA 15261, USA.
FU NATIONAL HEART, LUNG, AND BLOOD INSTITUTEUnited States Department of
   Health & Human ServicesNational Institutes of Health (NIH) - USANIH
   National Heart Lung & Blood Institute (NHLBI) [K04HL001899] Funding
   Source: NIH RePORTER; NATIONAL INSTITUTE ON AGINGUnited States
   Department of Health & Human ServicesNational Institutes of Health (NIH)
   - USANIH National Institute on Aging (NIA) [R29AG008568] Funding Source:
   NIH RePORTER; NHLBI NIH HHSUnited States Department of Health & Human
   ServicesNational Institutes of Health (NIH) - USANIH National Heart Lung
   & Blood Institute (NHLBI) [KO4HL01899] Funding Source: Medline; NIA NIH
   HHSUnited States Department of Health & Human ServicesNational
   Institutes of Health (NIH) - USANIH National Institute on Aging (NIA)
   [R29AGO8568] Funding Source: Medline
CR ANTHONY JC, 1985, GEN HOSP PSYCHIAT, V7, P36, DOI 10.1016/0163-8343(85)90008-8
   BLESSED G, 1968, BRIT J PSYCHIAT, V114, P797, DOI 10.1192/bjp.114.512.797
   BRIZER DA, 1982, AM J PSYCHIAT, V139, P1343
   Cameron DE, 1941, PSYCHIAT QUART, V15, P47, DOI 10.1007/BF01613953
   CAMERON DJ, 1987, J AM GERIATR SOC, V35, P1007, DOI 10.1111/j.1532-5415.1987.tb04004.x
   CHARLSON ME, 1986, J CHRON DIS, V39, P439, DOI 10.1016/0021-9681(86)90111-6
   Chisholm S E, 1982, J Gerontol Nurs, V8, P87
   COX DR, 1972, J R STAT SOC B, V34, P187
   Danielczyk W, 1984, Adv Neurol, V40, P285
   ERKINJUNTTI T, 1986, ARCH INTERN MED, V146, P1923
   EVANS LK, 1987, J AM GERIATR SOC, V35, P101, DOI 10.1111/j.1532-5415.1987.tb01337.x
   FIELDS SD, 1986, J AM GERIATR SOC, V34, P579, DOI 10.1111/j.1532-5415.1986.tb05763.x
   FOLSTEIN MF, 1975, J PSYCHIAT RES, V12, P189, DOI 10.1016/0022-3956(75)90026-6
   FRANCIS J, 1988, CLIN RES, V36, P711
   GILLICK MR, 1982, SOC SCI MED, V16, P1033, DOI 10.1016/0277-9536(82)90175-7
   GUZE SB, 1964, AM J PSYCHIAT, V120, P878, DOI 10.1176/ajp.120.9.878
   Kane RA, 1981, ASSESSING ELDERLY
   KAPLAN EL, 1958, J AM STAT ASSOC, V53, P457, DOI 10.2307/2281868
   KATZ S, 1963, JAMA-J AM MED ASSOC, V185, P914, DOI 10.1001/jama.1963.03060120024016
   Kleinbaum DG, 1982, EPIDEMIOLOGIC RES
   LARSON EB, 1987, ANN INTERN MED, V107, P169, DOI 10.7326/0003-4819-107-2-169
   LEVKOFF SE, 1988, J AM GERIATR SOC, V36, P1099, DOI 10.1111/j.1532-5415.1988.tb04396.x
   LIPOWSKI ZJ, 1989, NEW ENGL J MED, V320, P578
   Lipowsld Z., 1980, DELIRIUM ACUTE BRAIN
   LISTON EH, 1982, PSYCHIAT CLIN N AM, V5, P49
   MASSIE MJ, 1983, AM J PSYCHIAT, V140, P1048
   MCCARTNEY JR, 1985, J AM GERIATR SOC, V3, P467
   MOSES H, 1986, AM J MED, V81, P955, DOI 10.1016/0002-9343(86)90386-4
   PEREZ EL, 1984, INT J PSYCHIAT MED, V14, P181
   PURDLE FR, 1981, ANN EMERG MED, V10, P455, DOI 10.1016/S0196-0644(81)80276-4
   RABINS PV, 1982, BRIT J PSYCHIAT, V140, P149, DOI 10.1192/bjp.140.2.149
   RAY WA, 1987, NEW ENGL J MED, V316, P363, DOI 10.1056/NEJM198702123160702
   ROCKWOOD K, 1989, J AM GERIATR SOC, V37, P150, DOI 10.1111/j.1532-5415.1989.tb05874.x
   SEYMOUR DG, 1980, AGE AGEING, V9, P137, DOI 10.1093/ageing/9.3.137
   THOMAS DG, 1971, APPLIED STATISTICS, V20, P105, DOI DOI 10.2307/2346643
   THOMAS RI, 1988, ARCH GEN PSYCHIAT, V45, P937
   TINETTI ME, 1988, NEW ENGL J MED, V319, P1701, DOI 10.1056/NEJM198812293192604
   WEDDINGTON WW, 1982, PSYCHOSOMATICS, V23, P1232
   ZISOOK S, 1986, GERIATRICS, V41, P67
   1987, DIAGNOSTIC STATISTIC
NR 40
TC 635
Z9 650
U1 0
U2 21
PU AMER MEDICAL ASSOC
PI CHICAGO
PA 515 N STATE ST, CHICAGO, IL 60610
SN 0098-7484
J9 JAMA-J AM MED ASSOC
JI JAMA-J. Am. Med. Assoc.
PD FEB 23
PY 1990
VL 263
IS 8
BP 1097
EP 1101
DI 10.1001/jama.263.8.1097
PG 5
WC Medicine, General & Internal
WE Science Citation Index Expanded (SCI-EXPANDED)
SC General & Internal Medicine
GA CN918
UT WOS:A1990CN91800021
PM 2299782
DA 2022-04-18
ER

PT J
AU MARCANTONIO, ER
   GOLDMAN, L
   MANGIONE, CM
   LUDWIG, LE
   MURACA, B
   HASLAUER, CM
   DONALDSON, MC
   WHITTEMORE, AD
   SUGARBAKER, DJ
   POSS, R
   HAAS, S
   COOK, EF
   ORAV, J
   LEE, TH
AF MARCANTONIO, ER
   GOLDMAN, L
   MANGIONE, CM
   LUDWIG, LE
   MURACA, B
   HASLAUER, CM
   DONALDSON, MC
   WHITTEMORE, AD
   SUGARBAKER, DJ
   POSS, R
   HAAS, S
   COOK, EF
   ORAV, J
   LEE, TH
TI A CLINICAL-PREDICTION RULE FOR DELIRIUM AFTER ELECTIVE NONCARDIAC
   SURGERY
SO JAMA-JOURNAL OF THE AMERICAN MEDICAL ASSOCIATION
LA English
DT Article
ID ELDERLY HOSPITALIZED-PATIENTS; SURGICAL PATIENTS; ACTIVITY SCALE;
   RISK-FACTORS; MORBIDITY; CONFUSION
AB Objective.-To develop and validate a clinical prediction rule for postoperative delirium using data available to clinicians preoperatively.
   Design.-Prospective cohort study.
   Setting.-General surgery, orthopedic surgery, and gynecology services at Brigham and Women's Hospital, Boston, Mass.
   Patients.-Consenting patients older than 50 years admitted for major elective noncardiac surgery between November 1, 1990, and March 15, 1992 (N=1341).
   Measurements.-All patients underwent preoperative evaluations, including a medical history, physical examination, laboratory tests, and assessments of physical and cognitive function using the Specific Activity Scale and the Telephone Interview for Cognitive Status. Postoperative delirium was diagnosed using the Confusion Assessment Method or using data f rom the medical record and the hospital's nursing intensity index. Patients were followed up for the duration of hospitalization to determine major complication rates, length of stay, and discharge disposition.
   Results.-Postoperative delirium occurred in 117 (9%) of the 1341 patients studied. Independent correlates included age 70 years or older; self-reported alcohol abuse; poor cognitive status; poor functional status; markedly abnormal preoperative serum sodium, potassium or glucose level; noncardiac thoracic surgery; and aortic aneurysm surgery. Using these seven preoperative factors, a simple predictive rule was developed. In an independent population, the rule stratified patients into groups with low (2%), medium (8%, 13%), and high (50%) rates of postoperative delirium. Patients who developed delirium had higher rates of major complications, longer lengths of stay, and higher rates of discharge to long-term care or rehabilitative facilities.
   Conclusions.- Using data available preoperatively, clinicians can stratify patients into risk groups for the development of delirium. Since delirium is associated with a variety of adverse outcomes, patients with substantial risk for this complication could be candidates for interventions to reduce the incidence of postoperative delirium and potentially improve overall surgical outcomes.
C1 HARVARD UNIV, BRIGHAM & WOMENS HOSP,SCH MED,DEPT MED, DIV CLIN EPIDEMIOL,75 FRANCIS ST, BOSTON, MA 02115 USA.
   HARVARD UNIV, BRIGHAM & WOMENS HOSP,SCH MED,DEPT MED, DIV GEN MED, BOSTON, MA 02115 USA.
   HARVARD UNIV, BRIGHAM & WOMENS HOSP, SCH MED, DEPT SURG, BOSTON, MA 02115 USA.
   HARVARD UNIV, BRIGHAM & WOMENS HOSP, SCH MED, DEPT ORTHOPED SURG, BOSTON, MA 02115 USA.
   HARVARD UNIV, BRIGHAM & WOMENS HOSP, SCH MED, DEPT OBSTET & GYNECOL, BOSTON, MA 02115 USA.
RI ; Marcantonio, Edward/U-3929-2017
OI Haas, Susan/0000-0003-1077-9823; Marcantonio, Edward/0000-0002-2911-4250
FU AHRQ HHSUnited States Department of Health & Human ServicesAgency for
   Healthcare Research & Quality [1RO1-HS06573] Funding Source: Medline;
   BHP HRSA HHS [5T32PE110011-04] Funding Source: Medline
CR CHARLSON ME, 1987, J CHRON DIS, V40, P373, DOI 10.1016/0021-9681(87)90171-8
   DRIPPS RD, 1961, JAMA-J AM MED ASSOC, V178, P261, DOI 10.1001/jama.1961.03040420001001
   EISENDRATH SJ, 1987, AM J PSYCHIAT, V144, P1062
   FOLSTEIN MF, 1975, J PSYCHIAT RES, V12, P189, DOI 10.1016/0022-3956(75)90026-6
   FRANCIS J, 1990, JAMA-J AM MED ASSOC, V263, P1097, DOI 10.1001/jama.263.8.1097
   FRANCIS J, 1990, J GEN INTERN MED, V5, P65, DOI 10.1007/BF02602312
   Francis Joseph, 1992, Journal of the American Geriatrics Society, V40, pSA10
   GOLDMAN L, 1981, CIRCULATION, V64, P1227, DOI 10.1161/01.CIR.64.6.1227
   GOLINGER RC, 1987, AM J PSYCHIAT, V144, P1218
   GUSTAFSON Y, 1991, J AM GERIATR SOC, V39, P655, DOI 10.1111/j.1532-5415.1991.tb03618.x
   GUSTAFSON Y, 1988, J AM GERIATR SOC, V36, P325
   Hegyvary ST, 1979, USERS MANUAL RUSH ME
   INOUYE SK, 1993, ANN INTERN MED, V119, P474, DOI 10.7326/0003-4819-119-6-199309150-00005
   INOUYE SK, 1990, ANN INTERN MED, V113, P941, DOI 10.7326/0003-4819-113-12-941
   LEE TH, 1988, AM HEART J, V115, P203, DOI 10.1016/0002-8703(88)90545-5
   LEVKOFF SE, 1992, ARCH INTERN MED, V152, P334, DOI 10.1001/archinte.152.2.334
   LEVKOFF SE, 1988, J AM GERIATR SOC, V36, P1099, DOI 10.1111/j.1532-5415.1988.tb04396.x
   LIPOWSKI ZJ, 1989, NEW ENGL J MED, V320, P578
   Lopez Oscar L, 2010, Neuroepidemiology, V34, P63, DOI 10.1159/000264678
   MILLAR HR, 1981, BRIT J PSYCHIAT, V138, P17, DOI 10.1192/bjp.138.1.17
   MORSE RM, 1969, AM J PSYCHIAT, V126, P388, DOI 10.1176/ajp.126.3.388
   ROCKWOOD K, 1989, J AM GERIATR SOC, V37, P150, DOI 10.1111/j.1532-5415.1989.tb05874.x
   ROGERS MP, 1989, INT J PSYCHIAT MED, V19, P109
   SCHOR JD, 1992, JAMA-J AM MED ASSOC, V267, P827, DOI 10.1001/jama.267.6.827
   SEYMOUR DG, 1983, GERONTOLOGY, V29, P262, DOI 10.1159/000213125
   SIER H, 1987, JAMA-J AM MED ASSOC, V257, P1776
   Sox H., 1988, MED DECISION MAKING
   THOMAS RI, 1988, ARCH GEN PSYCHIAT, V45, P937
   WILLIAMSRUSSO P, 1992, J AM GERIATR SOC, V40, P759, DOI 10.1111/j.1532-5415.1992.tb01846.x
   1987, DIAGNOSTIC STATISTIC
NR 30
TC 609
Z9 636
U1 1
U2 25
PU AMER MEDICAL ASSOC
PI CHICAGO
PA 515 N STATE ST, CHICAGO, IL 60654-0946 USA
SN 0098-7484
EI 1538-3598
J9 JAMA-J AM MED ASSOC
JI JAMA-J. Am. Med. Assoc.
PD JAN 12
PY 1994
VL 271
IS 2
BP 134
EP 139
DI 10.1001/jama.271.2.134
PG 6
WC Medicine, General & Internal
WE Science Citation Index Expanded (SCI-EXPANDED)
SC General & Internal Medicine
GA MQ083
UT WOS:A1994MQ08300023
PM 8264068
DA 2022-04-18
ER

PT J
AU Saczynski, JS
   Marcantonio, ER
   Quach, L
   Fong, TG
   Gross, A
   Inouye, SK
   Jones, RN
AF Saczynski, Jane S.
   Marcantonio, Edward R.
   Quach, Lien
   Fong, Tamara G.
   Gross, Alden
   Inouye, Sharon K.
   Jones, Richard N.
TI Cognitive Trajectories after Postoperative Delirium
SO NEW ENGLAND JOURNAL OF MEDICINE
LA English
DT Article
ID CORONARY-ARTERY-BYPASS; CONFUSION ASSESSMENT METHOD; MINI-MENTAL STATE;
   PREDICTION RULE; CARDIAC-SURGERY; HIP FRACTURE; DECLINE; OUTCOMES;
   DYSFUNCTION; IMPAIRMENT
AB BACKGROUND
   Delirium is common after cardiac surgery and may be associated with long-term changes in cognitive function. We examined postoperative delirium and the cognitive trajectory during the first year after cardiac surgery.
   METHODS
   We enrolled 225 patients 60 years of age or older who were planning to undergo coronary-artery bypass grafting or valve replacement. Patients were assessed preoperatively, daily during hospitalization beginning on postoperative day 2, and at 1, 6, and 12 months after surgery. Cognitive function was assessed with the use of the Mini-Mental State Examination (MMSE; score range, 0 to 30, with lower scores indicating poorer performance). Delirium was diagnosed with the use of the Confusion Assessment Method. We examined performance on the MMSE in the first year after surgery, controlling for demographic characteristics, coexisting conditions, hospital, and surgery type.
   RESULTS
   The 103 participants (46%) in whom delirium developed postoperatively had lower preoperative mean MMSE scores than those in whom delirium did not develop (25.8 vs. 26.9, P<0.001). In adjusted models, those with delirium had a larger drop in cognitive function (as measured by the MMSE score) 2 days after surgery than did those without delirium (7.7 points vs. 2.1, P<0.001) and had significantly lower postoperative cognitive function than those without delirium, both at 1 month (mean MMSE score, 24.1 vs. 27.4; P<0.001) and at 1 year (25.2 vs. 27.2, P<0.001) after surgery. With adjustment for baseline differences, the between-group difference in mean MMSE scores was significant 30 days after surgery (P<0.001) but not at 6 or 12 months (P=0.056 for both). A higher percentage of patients with delirium than those without delirium had not returned to their preoperative baseline level at 6 months (40% vs. 24%, P=0.01), but the difference was not significant at 12 months (31% vs. 20%, P=0.055).
   CONCLUSIONS
   Delirium is associated with a significant decline in cognitive ability during the first year after cardiac surgery, with a trajectory characterized by an initial decline and prolonged impairment. (Funded by the Harvard Older Americans Independence Center and others.)
C1 [Saczynski, Jane S.] Univ Massachusetts, Sch Med, Dept Med, Div Geriatr Med, Worcester, MA 01605 USA.
   [Saczynski, Jane S.] Univ Massachusetts, Sch Med, Meyers Primary Care Inst, Worcester, MA 01605 USA.
   [Marcantonio, Edward R.; Quach, Lien; Fong, Tamara G.; Gross, Alden; Inouye, Sharon K.; Jones, Richard N.] Hebrew SeniorLife, Aging Brain Ctr, Inst Aging Res, Boston, MA USA.
   [Marcantonio, Edward R.] Beth Israel Deaconess Med Ctr, Div Gen Med & Primary Care, Boston, MA 02215 USA.
   [Marcantonio, Edward R.; Gross, Alden; Inouye, Sharon K.; Jones, Richard N.] Beth Israel Deaconess Med Ctr, Div Gerontol, Boston, MA 02215 USA.
   [Fong, Tamara G.] Beth Israel Deaconess Med Ctr, Dept Neurol, Boston, MA 02215 USA.
   [Marcantonio, Edward R.; Fong, Tamara G.; Inouye, Sharon K.; Jones, Richard N.] Harvard Univ, Sch Med, Boston, MA USA.
RP Saczynski, JS (通讯作者)，Univ Massachusetts, Sch Med, Dept Med, Div Geriatr Med, 377 Plantat St,Suite 315, Worcester, MA 01605 USA.
EM jane.saczynski@umassmed.edu
RI Inouye, Sharon/R-7216-2019; Jones, Richard Norman/J-3488-2013; Pesudovs,
   Konrad/T-9403-2019; Marcantonio, Edward/U-3929-2017
OI Jones, Richard Norman/0000-0002-1049-218X; Pesudovs,
   Konrad/0000-0002-6322-9369; Marcantonio, Edward/0000-0002-2911-4250
FU Harvard Older Americans Independence Center [P60AG008812]; National
   Institute on AgingUnited States Department of Health & Human
   ServicesNational Institutes of Health (NIH) - USANIH National Institute
   on Aging (NIA) [K01AG33643, R01AG030618, P01AG031720]; National Heart,
   Lung, and Blood InstituteUnited States Department of Health & Human
   ServicesNational Institutes of Health (NIH) - USANIH National Heart Lung
   & Blood Institute (NHLBI) [U01HL105268]; National Institutes of Health
   (NIH) Mid-Career Investigator AwardUnited States Department of Health &
   Human ServicesNational Institutes of Health (NIH) - USA [K24AG035075];
   NIHUnited States Department of Health & Human ServicesNational
   Institutes of Health (NIH) - USA [T32 AG023480]; NATIONAL HEART, LUNG,
   AND BLOOD INSTITUTEUnited States Department of Health & Human
   ServicesNational Institutes of Health (NIH) - USANIH National Heart Lung
   & Blood Institute (NHLBI) [U01HL105268] Funding Source: NIH RePORTER;
   NATIONAL INSTITUTE ON AGINGUnited States Department of Health & Human
   ServicesNational Institutes of Health (NIH) - USANIH National Institute
   on Aging (NIA) [K24AG035075, T32AG023480, P60AG008812, P01AG031720,
   R01AG030618, K01AG033643] Funding Source: NIH RePORTER
FX Supported by grants from the Harvard Older Americans Independence Center
   (P60AG008812), the National Institute on Aging (K01AG33643, to Dr.
   Saczynski), the National Heart, Lung, and Blood Institute (U01HL105268,
   to Dr. Saczynski), and the National Institute on Aging (R01AG030618, to
   Dr. Marcantonio, and P01AG031720, to Dr. Inouye), and by a National
   Institutes of Health (NIH) Mid-Career Investigator Award (K24AG035075,
   to Dr. Marcantonio) and an NIH Translational Research in Aging
   fellowship (T32 AG023480, to Dr. Gross). No potential conflict of
   interest relevant to this article was reported.
CR Albert M S, 1992, J Geriatr Psychiatry Neurol, V5, P14
   Andrew MJ, 2001, J CARDIOTHOR VASC AN, V15, P9, DOI 10.1053/jcan.2001.20210
   [Anonymous], 2004, NATL I ALCOHOL A WIN, P3
   ANTHONY JC, 1982, PSYCHOL MED, V12, P397, DOI 10.1017/S0033291700046730
   Blom G., 1958, STAT ESTIMATES TRANS
   Bryson GL, 2011, CAN J ANESTH, V58, P246, DOI 10.1007/s12630-010-9446-6
   CHARLSON ME, 1987, J CHRON DIS, V40, P373, DOI 10.1016/0021-9681(87)90171-8
   Collison T, 2006, ARCH SURG-CHICAGO, V141, P1214, DOI 10.1001/archsurg.141.12.1214
   Cook DJ, 2007, ANN THORAC SURG, V83, P1389, DOI 10.1016/j.athoracsur.2006.11.089
   Ely EW, 2001, JAMA-J AM MED ASSOC, V286, P2703, DOI 10.1001/jama.286.21.2703
   Fearn SJ, 2001, J THORAC CARDIOV SUR, V121, P1150, DOI 10.1067/mtc.2001.114099
   FOLSTEIN MF, 1975, J PSYCHIAT RES, V12, P189, DOI 10.1016/0022-3956(75)90026-6
   Fong TG, 2009, NAT REV NEUROL, V5, P210, DOI 10.1038/nrneurol.2009.24
   Franco K, 2001, PSYCHOSOMATICS, V42, P68, DOI 10.1176/appi.psy.42.1.68
   Furlaneto ME, 2007, CLINICS, V62, P545, DOI 10.1590/S1807-59322007000500003
   Girard TD, 2010, CRIT CARE MED, V38, P1513, DOI 10.1097/CCM.0b013e3181e47be1
   Goto T, 2001, ANN THORAC SURG, V72, P137, DOI 10.1016/S0003-4975(01)02676-5
   Gottesman RF, 2010, ANN NEUROL, V67, P338, DOI 10.1002/ana.21899
   Gruber-Baldini AL, 2003, J AM GERIATR SOC, V51, P1227, DOI 10.1046/j.1532-5415.2003.51406.x
   Ho PM, 2004, ANN THORAC SURG, V77, P597, DOI 10.1016/S0003-4975(03)01358-4
   Hudetz JA, 2009, PSYCHOL REP, V105, P921, DOI 10.2466/PR0.105.3.921-932
   Inouye SK, 1999, NEW ENGL J MED, V340, P669, DOI 10.1056/NEJM199903043400901
   INOUYE SK, 1990, ANN INTERN MED, V113, P941, DOI 10.7326/0003-4819-113-12-941
   Jackson JC, 2004, NEUROPSYCHOL REV, V14, P87, DOI 10.1023/B:NERV.0000028080.39602.17
   Kat MG, 2008, DEMENT GERIATR COGN, V26, P1, DOI 10.1159/000140611
   KATZ S, 1970, GERONTOLOGIST, V10, P20, DOI 10.1093/geront/10.1_Part_1.20
   Knipp SC, 2008, ANN THORAC SURG, V85, P872, DOI 10.1016/j.athoracsur.2007.10.083
   Koster S, 2009, ANN THORAC SURG, V87, P1469, DOI 10.1016/j.athoracsur.2009.02.080
   Loponen P, 2008, SCAND CARDIOVASC J, V42, P337, DOI 10.1080/14017430801939217
   Maldonado JR, 2009, PSYCHOSOMATICS, V50, P206, DOI 10.1176/appi.psy.50.3.206
   MARCANTONIO ER, 1994, JAMA-J AM MED ASSOC, V271, P134, DOI 10.1001/jama.271.2.134
   Marcantonio ER, 2001, J AM GERIATR SOC, V49, P516, DOI 10.1046/j.1532-5415.2001.49108.x
   McKhann GM, 1997, LANCET, V349, P1282, DOI 10.1016/S0140-6736(96)09466-4
   McKhann GM, 1997, ANN THORAC SURG, V63, P510
   Mullges W, 2000, CRIT CARE MED, V28, P1808, DOI 10.1097/00003246-200006000-00020
   NEWMAN MF, 1995, ANN THORAC SURG, V59, P1326, DOI 10.1016/0003-4975(95)00076-W
   Newman MF, 2001, NEW ENGL J MED, V344, P395, DOI 10.1056/NEJM200102083440601
   Raymond PD, 2006, EUR J CARDIO-THORAC, V29, P82, DOI 10.1016/j.ejcts.2005.10.016
   Rudolph JL, 2010, ACTA ANAESTH SCAND, V54, P663, DOI 10.1111/j.1399-6576.2010.02236.x
   Rudolph JL, 2010, J AM GERIATR SOC, V58, P643, DOI 10.1111/j.1532-5415.2010.02762.x
   Rudolph JL, 2009, CIRCULATION, V119, P229, DOI 10.1161/CIRCULATIONAHA.108.795260
   Sands LP, 2003, J GERONTOL A-BIOL, V58, P37
   Selnes AA, 2006, NEUROL CLIN, V24, P133, DOI 10.1016/j.ncl.2005.10.001
   Selnes OA, 2003, ANN THORAC SURG, V75, P1377, DOI 10.1016/S0003-4975(03)00021-3
   Selnes OA, 2012, NEW ENGL J MED, V366, P250, DOI 10.1056/NEJMra1100109
   Simon SE, 2006, J AM MED DIR ASSOC, V7, P412, DOI 10.1016/j.jamda.2006.02.006
   Singer J.D., 2003, APPL LONGITUDINAL DA
   Sockalingam S, 2005, J CARDIAC SURG, V20, P560, DOI 10.1111/j.1540-8191.2005.00134.x
   Stanley TO, 2002, ANESTH ANALG, V94, P290, DOI 10.1097/00000539-200202000-00011
   Tagarakis Georgios I, 2007, Am J Alzheimers Dis Other Demen, V22, P223, DOI 10.1177/1533317507299415
   Wei LA, 2008, J AM GERIATR SOC, V56, P823, DOI 10.1111/j.1532-5415.2008.01674.x
   Wong CL, 2010, JAMA-J AM MED ASSOC, V304, P779, DOI 10.1001/jama.2010.1182
NR 52
TC 597
Z9 624
U1 7
U2 73
PU MASSACHUSETTS MEDICAL SOC
PI WALTHAM
PA WALTHAM WOODS CENTER, 860 WINTER ST,, WALTHAM, MA 02451-1413 USA
SN 0028-4793
EI 1533-4406
J9 NEW ENGL J MED
JI N. Engl. J. Med.
PD JUL 5
PY 2012
VL 367
IS 1
BP 30
EP 39
DI 10.1056/NEJMoa1112923
PG 10
WC Medicine, General & Internal
WE Science Citation Index Expanded (SCI-EXPANDED)
SC General & Internal Medicine
GA 968KJ
UT WOS:000305979400003
PM 22762316
OA Green Accepted, Green Published
HC Y
HP N
DA 2022-04-18
ER

PT J
AU Trzepacz, PT
   Mittal, D
   Torres, R
   Kanary, K
   Norton, J
   Jimerson, N
AF Trzepacz, PT
   Mittal, D
   Torres, R
   Kanary, K
   Norton, J
   Jimerson, N
TI Validation of the Delirium Rating Scale-revised-98: Comparison with the
   Delirium Rating Scale and the Cognitive Test for Delirium
SO JOURNAL OF NEUROPSYCHIATRY AND CLINICAL NEUROSCIENCES
LA English
DT Article
ID SEVERITY; DEMENTIA
AB The DRS-R-98, a 16-item clinician-rated scale with 13 severity items and 3 diagnostic items, was validated against the Cognitive Test for Delirium (CTD), Clinical Global Impression scale (CGI), and Delirium Rating Scale (DXS) among five diagnostic groups (N = 68): delirium, dementia, depression, schizophrenia, and other. Mean and median DRS- R-98 scores significantly (P <0.001) distinguished delirium from each other group. DRS-R-98 total scores correlated highly with DRS, CTD, and CGI scores. Interrater reliability and internal consistency were very high. Cutoff scores for delirium are recommended based on ROC analyses (sensitivity and specificity ranges: total, 91%-100% and 85%-100%; severity, 86%-100% and 77%-93 %, respectively, depending on the cutoffs or comparison groups chosen). The DRS-R-98 is a valid measure of delirium severity over a broad range of symptoms and is a useful diagnostic and assessment tool. The DRS-R-98 is ideal for longitudinal studies.
C1 Univ Mississippi, Med Ctr, Jackson, MS 39216 USA.
   Sonny Montgomery Vet Affairs Med Ctr, Jackson, MS 39216 USA.
   Eli Lilly & Co, Neurosci Res, US Affiliate, Indianapolis, IN USA.
RP Trzepacz, PT (通讯作者)，Lilly Corp Ctr, Drop Code 4133, Indianapolis, IN 46285 USA.
RI Trzepacz, Paula/AAQ-3330-2021
CR Albert M S, 1992, J Geriatr Psychiatry Neurol, V5, P14
   Bettin KM, 1998, AM J GERIAT PSYCHIAT, V6, P296
   Guy W, 1976, PUBLICATION ADM, P217
   Hart RP, 1997, J PSYCHOSOM RES, V43, P417, DOI 10.1016/S0022-3999(97)00140-2
   Hart RP, 1996, PSYCHOSOMATICS, V37, P533, DOI 10.1016/S0033-3182(96)71517-7
   INOUYE SK, 1990, ANN INTERN MED, V113, P941, DOI 10.7326/0003-4819-113-12-941
   LIPTZIN B, 1993, J NEUROPSYCH CLIN N, V5, P154
   MACH JR, 1996, INT PSYCHOGERIATR, V8, P378
   OKeeffe ST, 1997, J AM GERIATR SOC, V45, P470, DOI 10.1111/j.1532-5415.1997.tb05173.x
   OKEEFFE ST, 1994, INT J GERIATR PSYCH, V9, P551, DOI 10.1002/gps.930090708
   Robertsson B, 1997, BRIT J PSYCHIAT, V170, P565, DOI 10.1192/bjp.170.6.565
   Trzepacz P T, 2000, Semin Clin Neuropsychiatry, V5, P132
   TRZEPACZ PT, 1988, PSYCHIAT RES, V23, P89, DOI 10.1016/0165-1781(88)90037-6
   Trzepacz PT, 1998, J NEUROPSYCH CLIN N, V10, P199, DOI 10.1176/jnp.10.2.199
   TRZEPACZ PT, 1995, GEN HOSP PSYCHIAT, V17, P75, DOI 10.1016/0163-8343(94)00095-U
   Trzepacz PT, 1999, PSYCHOSOMATICS, V40, P193, DOI 10.1016/S0033-3182(99)71235-1
   TRZEPASC PT, 1994, PSYCHOSOMATICS, V35, P375
NR 17
TC 591
Z9 604
U1 1
U2 12
PU AMER PSYCHIATRIC PRESS, INC
PI WASHINGTON
PA 1400 K ST, N W, STE 1101, WASHINGTON, DC 20005 USA
SN 0895-0172
J9 J NEUROPSYCH CLIN N
JI J. Neuropsychiatr. Clin. Neurosci.
PD SPR
PY 2001
VL 13
IS 2
BP 229
EP 242
DI 10.1176/appi.neuropsych.13.2.229
PG 14
WC Clinical Neurology; Neurosciences; Psychiatry
WE Science Citation Index Expanded (SCI-EXPANDED); Social Science Citation Index (SSCI)
SC Neurosciences & Neurology; Psychiatry
GA 432JE
UT WOS:000168687800009
PM 11449030
DA 2022-04-18
ER

PT J
AU INOUYE, SK
   VISCOLI, CM
   HORWITZ, RI
   HURST, LD
   TINETTI, ME
AF INOUYE, SK
   VISCOLI, CM
   HORWITZ, RI
   HURST, LD
   TINETTI, ME
TI A PREDICTIVE MODEL FOR DELIRIUM IN HOSPITALIZED ELDERLY MEDICAL PATIENTS
   BASED ON ADMISSION CHARACTERISTICS
SO ANNALS OF INTERNAL MEDICINE
LA English
DT Article
DE DELIRIUM; VISION DISORDERS; SEVERITY OF ILLNESS INDEX; COGNITION
   DISORDERS; BLOOD UREA NITROGEN
ID ACUTE CONFUSIONAL STATES; MINI-MENTAL STATE; COGNITIVE IMPAIRMENT;
   RISK-FACTORS; DEMENTIA; ILLNESS; INPATIENTS; MORTALITY; CRITERIA;
   FRACTURE
AB Objective: To prospectively develop and validate a predictive model for the occurrence of new delirium in hospitalized elderly medical patients based on characteristics present at admission.
   Design: Two prospective cohort studies done in tandem.
   Setting: University teaching hospital.
   Patients: The development cohort included 107 hospitalized general medical patients 70 years or older who did not have dementia or delirium at admission. The validation cohort included 174 comparable patients.
   Measurements: Patients were assessed daily for delirium using a standardized, validated instrument. The predictive model developed in the initial cohort was then validated in a separate cohort of patients.
   Results: Delirium developed in 27 of 107 patients (25%) in the development cohort. Four independent baseline risk factors for delirium were identified using proportional hazards analysis: These included vision impairment (adjusted relative risk, 3.5; 95% CI, 1.2 to 10.7); severe illness (relative risk, 3.5; CI, 1.5 to 8.2); cognitive impairment (relative risk, 2.8; CI, 1.2 to 6.7); and a high blood urea nitrogen/creatinine ratio (relative risk, 2.0; CI, 0.9 to 4.6). A risk stratification system was developed by assigning 1 point for each risk factor present. Rates of delirium for low- (0 points), intermediate-(1 to 2 points), and high-risk (3 to 4 points) groups were 9%, 23%, and 83% (P < 0.0001), respectively. The corresponding rates in the validation cohort, in which 29 of 174 patients (17%) developed delirium, were 3%, 16%, and 32% (P < 0.002). The rates of death or nursing home placement, outcomes potentially related to delirium, were 9%, 16%, and 42% (P = 0.02) in the development cohort and 3%, 14%, and 26% (P = 0.007) in the validation cohort.
   Conclusions: Delirium among elderly hospitalized patients is common, and a simple predictive model based on four risk factors can be used at admission to identify elderly persons at the greatest risk.
C1 YALE UNIV, SCH MED, NEW HAVEN, CT 06510 USA.
RI Inouye, Sharon/R-7216-2019
FU NATIONAL INSTITUTE ON AGINGUnited States Department of Health & Human
   ServicesNational Institutes of Health (NIH) - USANIH National Institute
   on Aging (NIA) [K08AG000524] Funding Source: NIH RePORTER; NCRR NIH
   HHSUnited States Department of Health & Human ServicesNational
   Institutes of Health (NIH) - USANIH National Center for Research
   Resources (NCRR) [RR05443] Funding Source: Medline; NIA NIH HHSUnited
   States Department of Health & Human ServicesNational Institutes of
   Health (NIH) - USANIH National Institute on Aging (NIA) [1K08AG00524-01]
   Funding Source: Medline
CR BECK S, 1981, RANDR226214HHS RAND, V14, P72
   BEDFORD PD, 1959, BRIT MED J, V2, P185, DOI 10.1136/bmj.2.5145.185
   BERGMANN K, 1974, Age and Ageing, V3, P174, DOI 10.1093/ageing/3.3.174
   BLACK DW, 1985, ARCH GEN PSYCHIAT, V42, P78
   BLESSED G, 1968, BRIT J PSYCHIAT, V114, P797, DOI 10.1192/bjp.114.512.797
   Brannstrom B, 1991, Scand J Caring Sci, V5, P3
   Cameron DE, 1941, PSYCHIAT QUART, V15, P47, DOI 10.1007/BF01613953
   CAMERON DJ, 1987, J AM GERIATR SOC, V35, P1007, DOI 10.1111/j.1532-5415.1987.tb04004.x
   CAVANAUGH SV, 1983, GEN HOSP PSYCHIAT, V5, P15, DOI 10.1016/0163-8343(83)90038-5
   CHARLSON ME, 1986, J CHRON DIS, V39, P439, DOI 10.1016/0021-9681(86)90111-6
   Chisholm S E, 1982, J Gerontol Nurs, V8, P87
   Cox D. R., 1984, ANAL SURVIVAL DATA, V21
   FEINSTEIN AR, 1985, CLIN EPIDEMIOLOGY AR, P343
   FEINSTEIN AR, 1987, CLINIMETRICS, P195
   FIELDS SD, 1986, J AM GERIATR SOC, V34, P579, DOI 10.1111/j.1532-5415.1986.tb05763.x
   FIELDS SD, 1986, ARCH INTERN MED, V146, P1593, DOI 10.1001/archinte.146.8.1593
   FOLSTEIN MF, 1975, J PSYCHIAT RES, V12, P189, DOI 10.1016/0022-3956(75)90026-6
   FOREMAN MD, 1989, RES NURS HEALTH, V12, P21, DOI 10.1002/nur.4770120105
   FRANCIS J, 1990, JAMA-J AM MED ASSOC, V263, P1097, DOI 10.1001/jama.263.8.1097
   GENT M, 1979, THROMB HAEMOSTASIS, V41, P123
   GILLICK MR, 1982, SOC SCI MED, V16, P1033, DOI 10.1016/0277-9536(82)90175-7
   GUSTAFSON Y, 1988, J AM GERIATR SOC, V36, P525, DOI 10.1111/j.1532-5415.1988.tb04023.x
   GUZE SB, 1964, AM J PSYCHIAT, V120, P878, DOI 10.1176/ajp.120.9.878
   GUZE SB, 1967, ARCH GEN PSYCHIAT, V17, P365
   HANLEY JA, 1982, RADIOLOGY, V143, P29, DOI 10.1148/radiology.143.1.7063747
   Hodkinson H M, 1973, J R Coll Physicians Lond, V7, P305
   INOUYE SK, 1990, ANN INTERN MED, V113, P941, DOI 10.7326/0003-4819-113-12-941
   JOHNSON JC, 1990, J GERONTOL, V45, pM113, DOI 10.1093/geronj/45.3.M113
   KATZ S, 1963, JAMA-J AM MED ASSOC, V185, P914, DOI 10.1001/jama.1963.03060120024016
   KAY DWK, 1956, J MENT SCI, V102, P129, DOI 10.1192/bjp.102.426.129
   KLEINBAUM DG, 1982, EPIDEMIOLOGIC RES, P283
   KNAUS WA, 1985, CRIT CARE MED, V13, P818, DOI 10.1097/00003246-198510000-00009
   LAMONT CT, 1983, J AM GERIATR SOC, V31, P282, DOI 10.1111/j.1532-5415.1983.tb04872.x
   LAWTON MP, 1969, GERONTOLOGIST, V9, P179, DOI 10.1093/geront/9.3_Part_1.179
   Levkoff S E, 1986, Annu Rev Gerontol Geriatr, V6, P1
   LEVKOFF SE, 1992, ARCH INTERN MED, V152, P334, DOI 10.1001/archinte.152.2.334
   MACPHEE GJA, 1988, AGE AGEING, V17, P347, DOI 10.1093/ageing/17.5.347
   MAGAZINER J, 1989, AM J PUBLIC HEALTH, V79, P274, DOI 10.2105/AJPH.79.3.274
   PURDLE FR, 1981, ANN EMERG MED, V10, P455, DOI 10.1016/S0196-0644(81)80276-4
   RABINS PV, 1982, BRIT J PSYCHIAT, V140, P149, DOI 10.1192/bjp.140.2.149
   ROCKWOOD K, 1990, J CLIN EPIDEMIOL, V43, P971, DOI 10.1016/0895-4356(90)90080-9
   ROCKWOOD K, 1989, J AM GERIATR SOC, V37, P150, DOI 10.1111/j.1532-5415.1989.tb05874.x
   ROGERS MP, 1989, INT J PSYCHIAT MED, V19, P109
   ROSIN AJ, 1966, J CHRON DIS, V19, P307, DOI 10.1016/0021-9681(66)90134-2
   ROTH M, 1955, J MENT SCI, V101, P281, DOI 10.1192/bjp.101.423.281
   SCHOR JD, 1992, JAMA-J AM MED ASSOC, V267, P827, DOI 10.1001/jama.267.6.827
   SEEMAN TE, 1988, SOC SCI MED, V26, P737, DOI 10.1016/0277-9536(88)90065-2
   SEYMOUR DG, 1980, AGE AGEING, V9, P137, DOI 10.1093/ageing/9.3.137
   SHEIKH J I, 1986, Clinical Gerontologist, V5, P165
   THOMAS RI, 1988, ARCH GEN PSYCHIAT, V45, P937
   UHLMANN RF, 1987, J GERONTOL, V42, P33, DOI 10.1093/geronj/42.1.33
   VENTRY IM, 1982, EAR HEARING, V3, P128, DOI 10.1097/00003446-198205000-00006
   WARSHAW GA, 1982, JAMA-J AM MED ASSOC, V248, P847, DOI 10.1001/jama.248.7.847
   WEDDINGTON WW, 1982, PSYCHOSOMATICS, V23, P1232
   WILLIAMS MA, 1985, RES NURS HEALTH, V8, P31, DOI 10.1002/nur.4770080107
   YESAVAGE JA, 1983, J PSYCHIATR RES, V17, P37, DOI 10.1016/0022-3956(82)90033-4
   1984, BMDP COMPUTER PROGRA
   1988, SAS SOFTWARE SYSTEM
NR 58
TC 577
Z9 597
U1 2
U2 27
PU AMER COLL PHYSICIANS
PI PHILADELPHIA
PA INDEPENDENCE MALL WEST 6TH AND RACE ST, PHILADELPHIA, PA 19106-1572 USA
SN 0003-4819
EI 1539-3704
J9 ANN INTERN MED
JI Ann. Intern. Med.
PD SEP 15
PY 1993
VL 119
IS 6
BP 474
EP 481
DI 10.7326/0003-4819-119-6-199309150-00005
PG 8
WC Medicine, General & Internal
WE Science Citation Index Expanded (SCI-EXPANDED)
SC General & Internal Medicine
GA LZ275
UT WOS:A1993LZ27500005
PM 8357112
DA 2022-04-18
ER

PT J
AU Ouimet, S
   Kavanagh, BP
   Gottfried, S
   Skrobik, Y
AF Ouimet, Sebastien
   Kavanagh, Brian P.
   Gottfried, StewartB.
   Skrobik, Yoanna
TI Incidence, risk factors and consequences of ICU delirium
SO INTENSIVE CARE MEDICINE
LA English
DT Article
ID INTENSIVE-CARE-UNIT; MECHANICALLY VENTILATED PATIENTS; CRITICALLY-ILL
   PATIENTS; CONFUSION ASSESSMENT METHOD; AGITATION-SEDATION SCALE; OLDER
   PATIENTS; RELIABILITY; VALIDITY; IMPACT; QUALITY
AB Objective: Delirium in critically ill is reported in 11-80% patients. We estimated the incidence of delirium using a validated scale in a large cohort of ICU patients and determined the associated risk factors and outcomes. Design and setting: Prospective study in a 16-bed-medical-surgical intensive care unit ( ICU). Patients: 820 consecutive patients admitted to ICU for more than 24 h. Interventions: Tools were: the Intensive Care Delirium Screening Checklist for delirium, Richmond Agitation and Sedation Scale for sedation, and Numerical Rating Scale for pain. Risk factors were evaluated with univariate and multivariate analysis, and factors influencing mortality were determined using Cox regression. Results: Delirium occurred in 31.8% of 764 patients. Risk of delirium was independently associated with a history of hypertension ( OR 1.88, 95% CI 1.3-2.6), alcoholism (2.03, 1.2-3.2), and severity of illness (1.25, 1.03-1.07 per 5-point increment in APACHE II score) but not with age or corticosteroid use. Sedatives and analgesics increased the risk of delirium when used to induce coma ( OR 3.2, 95% CI 1.5-6.8), and not otherwise. Delirium was linked to longer ICU stay (11.5 +/- 11.5 vs. 4.4 +/- 3.9 days), longer hospital stay (18.2 +/- 15.7 vs. 13.2 +/- 19.4 days), higher ICU mortality (19.7% vs. 10.3%), and higher hospital mortality (26.7% vs. 21.4%). Conclusion: Delirium is associated with a history of hypertension and alcoholism, higher APACHE II score, and with clinical effects of sedative and analgesic drugs.
C1 Hop Maison Neuve Rosemont, Intens Care Unit, Montreal, PQ H1T 2M4, Canada.
   Univ Montreal, Dept Med, Montreal, PQ H3C 3J7, Canada.
   Univ Toronto, Dept Anesthesia, Toronto, ON, Canada.
   Univ Toronto, Dept Med, Toronto, ON, Canada.
   Univ Toronto, Dept Physiol, Toronto, ON, Canada.
   Hosp Sick Children, Dept Crit Care Med, Toronto, ON M5G 1X8, Canada.
RP Skrobik, Y (通讯作者)，Hop Maison Neuve Rosemont, Intens Care Unit, Blvd Assompt,5415, Montreal, PQ H1T 2M4, Canada.
EM skrobik@sympatico.ca
RI Skrobik, Yoanna/K-8165-2014; Skrobik, Yoanna/J-6393-2013
OI Skrobik, Yoanna/0000-0002-5315-6020; 
CR Aldemir M, 2001, CRIT CARE, V5, P265, DOI 10.1186/cc1044
   AMADOR L, 2000, J AM COLL SURGEONS, V5, P767
   ANANTH J, 1995, COMPREHENSIVE TXB PS
   Armstrong SC, 1997, PSYCHOSOMATICS, V38, P433, DOI 10.1016/S0033-3182(97)71420-8
   Axell AIRG, 2002, ACTA ANAESTH SCAND, V46, P726, DOI 10.1034/j.1399-6576.2002.460616.x
   Bergeron N, 2001, INTENS CARE MED, V27, P859, DOI 10.1007/s001340100909
   Breitbart W, 2002, PSYCHOSOMATICS, V43, P183, DOI 10.1176/appi.psy.43.3.183
   Bucerius J, 2004, J THORAC CARDIOV SUR, V127, P57, DOI 10.1016/S0022-5223(03)01281-9
   CAMMARANO W, 1998, PRINCIPLES CRITICAL
   Caraceni A, 2003, DELIRIUM ACUTE CONFU
   de Lemos J, 2000, J CLIN EPIDEMIOL, V53, P908, DOI 10.1016/S0895-4356(00)00208-0
   Dubois MJ, 2001, INTENS CARE MED, V27, P1297, DOI 10.1007/s001340101017
   Ely EW, 2003, JAMA-J AM MED ASSOC, V289, P2983, DOI 10.1001/jama.289.22.2983
   Ely EW, 2001, JAMA-J AM MED ASSOC, V286, P2703, DOI 10.1001/jama.286.21.2703
   Ely EW, 2001, CRIT CARE MED, V29, P1370, DOI 10.1097/00003246-200107000-00012
   Ely EW, 2001, INTENS CARE MED, V27, P1892, DOI 10.1007/s00134-001-1132-2
   Ely EW, 2004, JAMA-J AM MED ASSOC, V291, P1753, DOI 10.1001/jama.291.14.1753
   Gardner DM, 2005, CAN MED ASSOC J, V172, P1703, DOI 10.1503/cmaj.1041064
   Granberg A, 1998, Intensive Crit Care Nurs, V14, P294, DOI 10.1016/S0964-3397(98)80691-5
   Granberg A, 1999, Intensive Crit Care Nurs, V15, P19, DOI 10.1016/S0964-3397(99)80062-7
   Granberg-Axell A, 2001, Intensive Crit Care Nurs, V17, P72, DOI 10.1054/iccn.2000.1539
   HERNANDEZ G, 2004, INTENS CARE MED, V30, P579
   Inouye SK, 1999, NEW ENGL J MED, V340, P669, DOI 10.1056/NEJM199903043400901
   JONES WHS, 1931, HIPPOCRATES 460 375
   KISHI Y, 1995, GEN HOSP PSYCHIAT, V17, P371, DOI 10.1016/0163-8343(95)00056-W
   Korevaar Johanna C, 2005, BMC Geriatr, V5, P6, DOI 10.1186/1471-2318-5-6
   Kress JP, 2000, NEW ENGL J MED, V342, P1471, DOI 10.1056/NEJM200005183422002
   Lacy C, 2004, DRUG INFORM HDB
   Lin SM, 2004, CRIT CARE MED, V32, P2254, DOI 10.1097/01.CCM.0000145587.16421.BB
   Luck J, 2000, AM J MED, V108, P642, DOI 10.1016/S0002-9343(00)00363-6
   Lynch EP, 1998, ANESTH ANALG, V86, P781
   McKenzie CA, 2005, CRIT CARE, V9, pR32, DOI 10.1186/cc3010
   McNicoll L, 2003, J AM GERIATR SOC, V51, P591, DOI 10.1034/j.1600-0579.2003.00201.x
   PLUM F, 1988, DIAGNOSIS STUPOR COM
   Rincon HG, 2001, PSYCHOSOMATICS, V42, P391, DOI 10.1176/appi.psy.42.5.391
   ROSS D, 1998, NEUROL CLIN, V692, P503
   Sessler CN, 2002, AM J RESP CRIT CARE, V166, P1338, DOI 10.1164/rccm.2107138
   SKOKIE I, 1999, PRINCIPLES ANALGESIC
   Skrobik Y, 2002, CRIT CARE MED, V30, P2613, DOI 10.1097/00003246-200211000-00051
   Spies CD, 2003, INTENS CARE MED, V29, P2230, DOI 10.1007/s00134-003-2033-3
   STEINBERG DJ, 1993, J STONE DIS, V5, P49
   Trzepacz P T, 2000, Semin Clin Neuropsychiatry, V5, P132
   Trzepacz PT, 1999, DEMENT GERIATR COGN, V10, P330, DOI 10.1159/000017164
   Vincent Frederick M., 1995, Comprehensive Therapy, V21, P524
   WALDSTEIN SR, 1991, PSYCHOL BULL, V110, P451, DOI 10.1037/0033-2909.110.3.451
NR 45
TC 575
Z9 610
U1 3
U2 71
PU SPRINGER
PI NEW YORK
PA 233 SPRING ST, NEW YORK, NY 10013 USA
SN 0342-4642
EI 1432-1238
J9 INTENS CARE MED
JI Intensive Care Med.
PD JAN
PY 2007
VL 33
IS 1
BP 66
EP 73
DI 10.1007/s00134-006-0399-8
PG 8
WC Critical Care Medicine
WE Science Citation Index Expanded (SCI-EXPANDED); Social Science Citation Index (SSCI)
SC General & Internal Medicine
GA 125TB
UT WOS:000243464300012
PM 17102966
DA 2022-04-18
ER

PT J
AU Leslie, DL
   Marcantonio, ER
   Zhang, Y
   Leo-Summers, L
   Inouye, SK
AF Leslie, Douglas L.
   Marcantonio, Edward R.
   Zhang, Ying
   Leo-Summers, Linda
   Inouye, Sharon K.
TI One-year health care costs associated with delirium in the elderly
   population
SO ARCHIVES OF INTERNAL MEDICINE
LA English
DT Article
ID HIP-FRACTURE PATIENTS; MEDICAL PATIENTS; MULTIFACTORIAL INTERVENTION;
   HOSPITAL PATIENTS; PREVENT DELIRIUM; OLDER-ADULTS; FOLLOW-UP;
   CONSEQUENCES; PROGNOSIS; MORTALITY
AB Background: While delirium has been increasingly recognized as a serious and potentially preventable condition, its long-term implications are not well understood. This study determined the total 1-year health care costs associated with delirium.
   Methods: Hospitalized patients aged 70 years and older who participated in a previous controlled clinical trial of a delirium prevention intervention at an academic medical center between 1995 and 1998 were followed up for I year after discharge. Total inflation-adjusted health care costs, calculated as either reimbursed amounts or hospital charges converted to costs, were computed by means of data from Medicare administrative files, hospital billing records, and the Connecticut Long-term Care Registry. Regression models were used to determine costs associated with delirium after adjusting for patient sociodemographic and clinical characteristics.
   Results: During the index hospitalization, 109 patients (13.0%) developed delirium while 732 did not. Patients with delirium had significantly higher unadjusted health care costs and survived fewer days. After adjusting for pertinent demographic and clinical characteristics, average costs per day survived among patients with delirium were more than 2 1/2 times the costs among patients without delirium. Total cost estimates attributable to delirium ranged from $16 303 to $64 421 per patient, implying that the national burden of delirium on the health care system ranges from $38 billion to $152 billion each year.
   Conclusions: The economic impact of delirium is substantial, rivaling the health care costs of falls and diabetes mellitus. These results highlight the need for increased efforts to mitigate this clinically significant and costly disorder.
C1 [Leslie, Douglas L.] Med Univ S Carolina, Dept Hlth Adm & Policy, Charleston, SC 29425 USA.
   [Marcantonio, Edward R.; Inouye, Sharon K.] Harvard Univ, Sch Med, Beth Israel Deaconess Med Ctr, Dept Med, Cambridge, MA 02138 USA.
   [Zhang, Ying; Inouye, Sharon K.] Hebrew SeniorLife, Inst Aging Res, Aging Brain Ctr, Boston, MA USA.
   [Leo-Summers, Linda] Yale Univ, Sch Med, Dept Internal Med, New Haven, CT 06510 USA.
RP Leslie, DL (通讯作者)，Med Univ S Carolina, Dept Hlth Adm & Policy, 151 Rutledge Ave,Bldg B,POB 250961, Charleston, SC 29425 USA.
EM dll2@musc.edu
RI Inouye, Sharon/R-7216-2019; Marcantonio, Edward/U-3929-2017
OI Marcantonio, Edward/0000-0002-2911-4250; Leslie,
   Douglas/0000-0001-6145-4610
FU NATIONAL INSTITUTE ON AGINGUnited States Department of Health & Human
   ServicesNational Institutes of Health (NIH) - USANIH National Institute
   on Aging (NIA) [R21AG026566, R21AG025193, R01AG012551, K24AG000949]
   Funding Source: NIH RePORTER; NIA NIH HHSUnited States Department of
   Health & Human ServicesNational Institutes of Health (NIH) - USANIH
   National Institute on Aging (NIA) [K24AG00949, K24 AG000949, R21
   AG025193, R21 AG026566, R01AG12551, R21AG026566, R01 AG012551,
   R21AG025193] Funding Source: Medline
CR Bang H, 2002, BIOMETRICS, V58, P643, DOI 10.1111/j.0006-341X.2002.00643.x
   Berndt ER, 2002, J HEALTH ECON, V21, P373, DOI 10.1016/S0167-6296(01)00132-1
   COLE MG, 1993, CAN MED ASSOC J, V149, P41
   Dolan MM, 2000, J GERONTOL A-BIOL, V55, pM527, DOI 10.1093/gerona/55.9.M527
   DUAN N, 1983, J AM STAT ASSOC, V78, P605, DOI 10.2307/2288126
   Edelstein DM, 2004, CLIN ORTHOP RELAT R, P195, DOI 10.1097/01.blo.0000128649.59959.0c
   Efron R. T. B., 1993, INTRO BOOTSTRAP
   FRANCIS J, 1992, J AM GERIATR SOC, V40, P601, DOI 10.1111/j.1532-5415.1992.tb02111.x
   Franco K, 2001, PSYCHOSOMATICS, V42, P68, DOI 10.1176/appi.psy.42.1.68
   Haentjens P, 2005, DISABIL REHABIL, V27, P1129, DOI 10.1080/09638280500055529
   Inouye SK, 1999, AM J MED, V106, P565, DOI 10.1016/S0002-9343(99)00070-4
   Inouye SK, 1999, NEW ENGL J MED, V340, P669, DOI 10.1056/NEJM199903043400901
   INOUYE SK, 1993, ANN INTERN MED, V119, P474, DOI 10.7326/0003-4819-119-6-199309150-00005
   INOUYE SK, 1994, AM J MED, V97, P278, DOI 10.1016/0002-9343(94)90011-6
   INOUYE SK, 1990, ANN INTERN MED, V113, P941, DOI 10.7326/0003-4819-113-12-941
   Inouye SK, 1998, J GEN INTERN MED, V13, P234, DOI 10.1046/j.1525-1497.1998.00073.x
   Inouye SK, 1997, COGNITIVE DECLINE ST, P85
   Leslie DL, 2005, ARCH INTERN MED, V165, P1657, DOI 10.1001/archinte.165.14.1657
   Leslie DL, 2005, J AM GERIATR SOC, V53, P405, DOI 10.1111/j.1532-5415.2005.53156.x
   Leslie DL, 1999, MED CARE, V37, P457, DOI 10.1097/00005650-199905000-00005
   Leslie DL, 1999, AM J PSYCHIAT, V156, P1250
   LEVKOFF SE, 1992, ARCH INTERN MED, V152, P334, DOI 10.1001/archinte.152.2.334
   Lin DY, 1997, BIOMETRICS, V53, P419, DOI 10.2307/2533947
   Lundstrom M, 2005, J AM GERIATR SOC, V53, P622, DOI 10.1111/j.1532-5415.2005.53210.x
   Manning WG, 2001, J HEALTH ECON, V20, P461, DOI 10.1016/S0167-6296(01)00086-8
   Marcantonio ER, 2001, J AM GERIATR SOC, V49, P516, DOI 10.1046/j.1532-5415.2001.49108.x
   Marcantonio ER, 1998, J GEN INTERN MED, V13, P621, DOI 10.1046/j.1525-1497.1998.00185.x
   McCusker J, 2001, CAN MED ASSOC J, V165, P575
   Milbrandt EB, 2004, CRIT CARE MED, V32, P955, DOI 10.1097/01.CCM.0000119429.16055.92
   Milisen K, 2001, J AM GERIATR SOC, V49, P523, DOI 10.1046/j.1532-5415.2001.49109.x
   MURRAY AM, 1993, J GERONTOL, V48, pM181, DOI 10.1093/geronj/48.5.M181
   Naughton BJ, 2005, J AM GERIATR SOC, V53, P18, DOI 10.1111/j.1532-5415.2005.53005.x
   OKeeffe S, 1997, J AM GERIATR SOC, V45, P174, DOI 10.1111/j.1532-5415.1997.tb04503.x
   Pandharipande P, 2005, CURR OPIN CRIT CARE, V11, P360
   Petersen M, 2003, DIABETES CARE, V26, P917
   Rockwood K, 1999, AGE AGEING, V28, P551, DOI 10.1093/ageing/28.6.551
   ROCKWOOD K, 1993, J GERONTOL, V48, pM162, DOI 10.1093/geronj/48.4.M162
   RUTH M, 2004, J CLIN NURS, V13, P91, DOI DOI 10.1111/J.1365-2702-2004.01048.X
   Stevens JA, 2006, INJURY PREV, V12, P290, DOI 10.1136/ip.2005.011015
   Tabet N, 2005, AGE AGEING, V34, P152, DOI 10.1093/ageing/afi031
   Thom T, 2006, CIRCULATION, V113, pE85, DOI 10.1161/CIRCULATIONAHA.105.171600
   *US DEP TRANSP, 2001, PT2001017 US DEP TRA, P1
NR 42
TC 539
Z9 561
U1 0
U2 21
PU AMER MEDICAL ASSOC
PI CHICAGO
PA 330 N WABASH AVE, STE 39300, CHICAGO, IL 60611-5885 USA
SN 0003-9926
EI 1538-3679
J9 ARCH INTERN MED
JI Arch. Intern. Med.
PD JAN 14
PY 2008
VL 168
IS 1
BP 27
EP 32
DI 10.1001/archinternmed.2007.4
PG 6
WC Medicine, General & Internal
WE Science Citation Index Expanded (SCI-EXPANDED); Social Science Citation Index (SSCI)
SC General & Internal Medicine
GA 249RX
UT WOS:000252248500005
PM 18195192
OA Green Accepted, Green Published, Bronze
DA 2022-04-18
ER

PT J
AU Milbrandt, EB
   Deppen, S
   Harrison, PL
   Shintani, AK
   Speroff, T
   Stiles, RA
   Truman, B
   Bernard, GR
   Dittus, RS
   Ely, EW
AF Milbrandt, EB
   Deppen, S
   Harrison, PL
   Shintani, AK
   Speroff, T
   Stiles, RA
   Truman, B
   Bernard, GR
   Dittus, RS
   Ely, EW
TI Costs associated with delirium in mechanically ventilated patients
SO CRITICAL CARE MEDICINE
LA English
DT Article
DE delirium; mechanical ventilation; critical care; cost; health economics
ID INTENSIVE-CARE-UNIT; CONFUSION ASSESSMENT METHOD; ACUTE
   RESPIRATORY-FAILURE; AGITATION-SEDATION SCALE; CRITICALLY-ILL PATIENTS;
   HOSPITAL COSTS; APACHE-II; RELIABILITY; SEVERITY; VALIDITY
AB Objective: To determine the costs associated with delirium in mechanically ventilated medical intensive care unit patients.
   Design: Prospective cohort study.
   Setting: A tertiary care academic hospital.
   Patients: Patients were 275 consecutive mechanically ventilated medical intensive care unit patients.
   Interventions: We prospectively examined patients for delirium using the Confusion Assessment Method for the Intensive Care Unit.
   Measurements and Main Results: Delirium was categorized as "ever vs. never" and by a cumulative delirium severity index. Costs were determined from individual ledger-level patient charges using cost-center-specific cost-to-charge ratios and were reported in year 2001 U.S. dollars. Fifty-one of 275 patients (18.5%) had persistent coma and died in the hospital and were excluded from further analysis. Of the remaining 224 patients, delirium developed in 183 (81.7%) and lasted a median of 2.1 (interquartile range, 1-3) days. Baseline demographics were similar between those with and without delirium. Intensive care unit costs (median, interquartile range) were significantly higher for those with at least one episode of delirium ($22,346, $15,083-$35,521) vs. those with no delirium ($13,332, $8,837-$21,471, p < .001). Total hospital costs were also higher in those who developed delirium ($41,836, $22,782-$68,134 vs. $27,106, $13,875-$37,419, p = .002). Higher severity and duration of delirium were associated with incrementally greater costs (all p < .001). After adjustment for age, comorbidity, severity of illness, degree of organ dysfunction, nosocomial infection, hospital mortality, and other potential confounders, delirium was associated with 39% higher intensive care unit (95% confidence interval, 12-72%) and 31% higher hospital (95% confidence interval, 1-70%) costs.
   Conclusions: Delirium is a common clinical event in mechanically ventilated medical intensive care unit patients and is associated with significantly higher intensive care unit and hospital costs. Future efforts to prevent or treat intensive care unit delirium have the potential to improve patient outcomes and reduce costs of care.
C1 Univ Pittsburgh, CRISMA Lab, Dept Crit Care Med, Pittsburgh, PA 15260 USA.
   Vanderbilt Univ, Sch Med, Ctr Clin Improvement, Nashville, TN 37212 USA.
   Vanderbilt Univ, Sch Med, Div Gen Internal Med, Nashville, TN 37212 USA.
   Vanderbilt Univ, Sch Med, Ctr Hlth Serv Res, Nashville, TN 37212 USA.
   Vanderbilt Univ, Sch Med, Div Allergy Pulm & Crit Care Med, Nashville, TN 37212 USA.
   Vanderbilt Univ, Sch Med, Dept Internal Med, Nashville, TN 37212 USA.
   Vanderbilt Univ, Sch Med, VA Tennessee Valley Geriatr Res Educ & Clin Ctr, Nashville, TN 37212 USA.
RP Milbrandt, EB (通讯作者)，Univ Pittsburgh, CRISMA Lab, Dept Crit Care Med, Pittsburgh, PA 15260 USA.
RI Ely, E. Wesley/Z-2018-2019
OI Ely, E. Wesley/0000-0003-3957-2172
FU NHLBI NIH HHSUnited States Department of Health & Human ServicesNational
   Institutes of Health (NIH) - USANIH National Heart Lung & Blood
   Institute (NHLBI) [HL07123] Funding Source: Medline; NIA NIH HHSUnited
   States Department of Health & Human ServicesNational Institutes of
   Health (NIH) - USANIH National Institute on Aging (NIA) [AG01023-01A1]
   Funding Source: Medline
CR ALY EW, 2002, AM J RESP CRIT CARE, V165, pA23
   American Psychiatric Association, 1994, Diagnostic and statistical manual of mental disorders, V3d
   BLESSED G, 1968, BRIT J PSYCHIAT, V114, P797, DOI 10.1192/bjp.114.512.797
   BRIKMEYER JD, 2000, LEAPFROG SAFETY STAN
   Brimhall BB, 2003, ARCH PATHOL LAB MED, V127, P169
   Chalom R, 1999, CRIT CARE MED, V27, P2079, DOI 10.1097/00003246-199910000-00001
   Chelluri L, 2003, CRIT CARE MED, V31, P1746, DOI 10.1097/01.CCM.0000063478.91096.7D
   Chelluri L, 2002, CHEST, V121, P549
   CIVETTA JM, 1990, ANN SURG, V212, P266, DOI 10.1097/00000658-199009000-00005
   Dennett SL, 2002, CRIT CARE MED, V30, pA128, DOI 10.1097/00003246-200212001-00436
   DEYO RA, 1992, J CLIN EPIDEMIOL, V45, P613, DOI 10.1016/0895-4356(92)90133-8
   Dolan MM, 2000, J GERONTOL A-BIOL, V55, pM527, DOI 10.1093/gerona/55.9.M527
   Dubois MJ, 2001, INTENS CARE MED, V27, P1297, DOI 10.1007/s001340101017
   Ely EW, 2003, JAMA-J AM MED ASSOC, V289, P2983, DOI 10.1001/jama.289.22.2983
   Ely EW, 2001, JAMA-J AM MED ASSOC, V286, P2703, DOI 10.1001/jama.286.21.2703
   Ely EW, 2001, CRIT CARE MED, V29, P1370, DOI 10.1097/00003246-200107000-00012
   Ely EW, 2001, INTENS CARE MED, V27, P1892, DOI 10.1007/s00134-001-1132-2
   Ely EW, 2000, CRIT CARE MED, V28, P408, DOI 10.1097/00003246-200002000-00020
   Ely EW, 2001, SEMIN RESP CRIT CARE, V22, P115, DOI 10.1055/s-2001-13826
   ELY EW, 2002, AM J RESP CRIT CARE, V167, P969
   Emori TG, 1998, INFECT CONT HOSP EP, V19, P308
   Fischer LR, 2002, J AM GERIATR SOC, V50, P307, DOI 10.1046/j.1532-5415.2002.50063.x
   GAYNES RP, 1999, SURVEILLANCE NOSOCOM, P1285
   Inouye SK, 1999, NEW ENGL J MED, V340, P669, DOI 10.1056/NEJM199903043400901
   Jackson JC, 2003, CRIT CARE MED, V31, P1226, DOI 10.1097/01.CCM.0000059996.30263.94
   Jacobi J, 2002, CRIT CARE MED, V30, P119, DOI 10.1097/00003246-200201000-00020
   Katz IR, 2001, AM J GERIAT PSYCHIAT, V9, P148, DOI 10.1176/appi.ajgp.9.2.148
   KATZ S, 1963, JAMA-J AM MED ASSOC, V185, P914, DOI 10.1001/jama.1963.03060120024016
   KIRSHNER HS, 2001, BEHAV NEOROLOGY
   KNAUS WA, 1985, CRIT CARE MED, V13, P818, DOI 10.1097/00003246-198510000-00009
   Kress JP, 2000, NEW ENGL J MED, V342, P1471, DOI 10.1056/NEJM200005183422002
   LEWANDOWSKI K, 1995, AM J RESP CRIT CARE, V151, P1121
   MARCIANTE KD, 2003, JAMA-J AM MED ASSOC, V31, P1
   Moerer O, 2002, INTENS CARE MED, V28, P1440, DOI 10.1007/s00134-002-1429-9
   Oderda GM, 2003, J PAIN SYMPTOM MANAG, V25, P276, DOI 10.1016/S0885-3924(02)00691-7
   OYE RK, 1991, CHEST, V99, P685, DOI 10.1378/chest.99.3.685
   Perls TT, 1996, ARCH INTERN MED, V156, P754, DOI 10.1001/archinte.156.7.754
   Perlstein PH, 1997, HEALTH SERV RES, V32, P299
   RAPOPORT J, 1990, MED CARE, V28, P338, DOI 10.1097/00005650-199004000-00005
   Rello J, 2002, CHEST, V122, P2115, DOI 10.1378/chest.122.6.2115
   Rockwood K, 1999, AGE AGEING, V28, P551, DOI 10.1093/ageing/28.6.551
   Roupie E, 1999, INTENS CARE MED, V25, P920, DOI 10.1007/s001340050983
   Sessler CN, 2002, AM J RESP CRIT CARE, V166, P1338, DOI 10.1164/rccm.2107138
   Shwartz M, 1995, INQUIRY-J HEALTH CAR, V32, P476
   SIMPDON DA, 1997, PATHOPHYSIOLOGY MANA, P145
   Studnicki J, 1982, QRB Qual Rev Bull, V8, P15
   TEASDALE G, 1974, LANCET, V2, P81
   *US DEP HHS, 1998, US DEP HHS PUBL PHS
   Vincent JL, 1998, CRIT CARE MED, V26, P1793, DOI 10.1097/00003246-199811000-00016
   Vincent JL, 1996, INTENS CARE MED, V22, P707, DOI 10.1007/s001340050156
   Vincent JL, 2002, CHEST, V121, P1602, DOI 10.1378/chest.121.5.1602
   Warren DK, 2003, CRIT CARE MED, V31, P1312, DOI 10.1097/01.CCM.0000063087.93157.06
NR 52
TC 532
Z9 562
U1 0
U2 13
PU LIPPINCOTT WILLIAMS & WILKINS
PI PHILADELPHIA
PA TWO COMMERCE SQ, 2001 MARKET ST, PHILADELPHIA, PA 19103 USA
SN 0090-3493
EI 1530-0293
J9 CRIT CARE MED
JI Crit. Care Med.
PD APR
PY 2004
VL 32
IS 4
BP 955
EP 962
DI 10.1097/01.CCM.0000119429.16055.92
PG 8
WC Critical Care Medicine
WE Science Citation Index Expanded (SCI-EXPANDED)
SC General & Internal Medicine
GA 812XR
UT WOS:000220872700008
PM 15071384
DA 2022-04-18
ER

PT J
AU Breitbart, W
   Rosenfeld, B
   Roth, A
   Smith, MJ
   Cohen, K
   Passik, S
AF Breitbart, W
   Rosenfeld, B
   Roth, A
   Smith, MJ
   Cohen, K
   Passik, S
TI The Memorial Delirium Assessment Scale
SO JOURNAL OF PAIN AND SYMPTOM MANAGEMENT
LA English
DT Article
DE delirium; rating scales; cancer; AIDS
AB We conducted two studies with medically hospitalized cancer and acquired immunodeficiency syndrome (AIDS) patients to assess the reliability and validity of a new measure of delirium severity, the Memorial Delirium Assessment Scale (MDAS). The first study used multiple raters who jointly administered the MDAS to 33 patients, 17 of whom met DSM III-R/DSM IV criteria for delirium, 8 met diagnostic criteria for another cognitive impairment disorder (for example, dementia), and 8 had non-cognitive psychiatric disorders (for example, adjustment disorder). Results indicate high levels of inter-rater reliability for the MDAS (0.92) and the individual MDAS items (ranging from 0.64 to 0.99), as well as high levels of internal consistency (coefficient alpha = 0.91). Mean MDAS ratings differed significantly between delirious patients and the comparison sample of patients with other cognitive impairment disorders or no cognitive impairment (P < 0.0002). The second study compared MDAS ratings of 51 medically hospitalized delirious patients with cancer and AIDS made by one clinician to ratings on several other measures of delirium (Delirium Rating Scale, clinician's ratings of delirium severity) and cognitive functioning (Mini-Mental State Examination) made by a second clinician. Results demonstrated a high correlation between MDAS scores and ratings on the Delirium Rating Scale (r = 0.88, p < 0.0001, the Mini-Mental State Examination (r= -0.91, P < 0.0001), and clinician's global ratings of delirium severity (r = 0.89, P < 0.0001). Thus, our findings indicate that the MDAS is a brief, reliable tool for assessing delirium severity among medically ill populations that can be reliably scored by multiple raters. The MDAS is highly correlated with existing measures of delirium and cognitive impairment, yet offers several advantages over these instruments for repeated assessments which are often necessary in clinical research. (C) U.S. Cancer Pain Relief Committee, 1997.
C1 MT SINAI MED CTR,DEPT PSYCHIAT,NEW YORK,NY 10029.
RP Breitbart, W (通讯作者)，MEM SLOAN KETTERING CANC CTR,DEPT PSYCHIAT,1275 YORK AVE,NEW YORK,NY 10021, USA.
CR Albert M S, 1992, J Geriatr Psychiatry Neurol, V5, P14
   American Psychiatric Association, 1987, DIAGN STAT MAN MENT, V3rd
   Breitbart W, 1996, AM J PSYCHIAT, V153, P231
   FOLSTEIN MF, 1975, J PSYCHIAT RES, V12, P189, DOI 10.1016/0022-3956(75)90026-6
   INOUYE SK, 1990, ANN INTERN MED, V113, P941, DOI 10.7326/0003-4819-113-12-941
   LIPOWSKI ZJ, 1987, JAMA-J AM MED ASSOC, V258, P1789, DOI 10.1001/jama.258.13.1789
   LIPTZIN B, 1992, BRIT J PSYCHIAT, V161, P843, DOI 10.1192/bjp.161.6.843
   MASSIE MJ, 1983, AM J PSYCHIAT, V140, P1048
   Meagher DJ, 1996, BRIT J PSYCHIAT, V168, P512, DOI 10.1192/bjp.168.4.512
   MILLER PS, 1988, AM J PSYCHIAT, V145, P342
   Pannullo S., 1993, PSYCHO-ONCOLOGY, V2, P233, DOI [10.1002/pon.2960020404., DOI 10.1002/PON.2960020404]
   SHROUT PE, 1979, PSYCHOL BULL, V86, P420, DOI 10.1037/0033-2909.86.2.420
   SMITH MJ, 1995, J PAIN SYMPTOM MANAG, V10, P35, DOI 10.1016/0885-3924(94)00066-T
   TRZEPACZ PT, 1988, PSYCHIAT RES, V23, P89, DOI 10.1016/0165-1781(88)90037-6
   TRZEPACZ PT, 1986, INT J PSYCHIAT MED, V16, P101, DOI 10.2190/H39M-5UTC-HY87-BPX9
   Tucker G J, 1991, Int Psychogeriatr, V3, P197, DOI 10.1017/S1041610291000662
   Tune L E, 1991, Int Psychogeriatr, V3, P325, DOI 10.1017/S1041610291000777
   VANDERMAST RC, 1994, THESIS ERASMUS U ROT
NR 18
TC 525
Z9 533
U1 0
U2 14
PU ELSEVIER SCIENCE INC
PI NEW YORK
PA 655 AVENUE OF THE AMERICAS, NEW YORK, NY 10010
SN 0885-3924
J9 J PAIN SYMPTOM MANAG
JI J. Pain Symptom Manage.
PD MAR
PY 1997
VL 13
IS 3
BP 128
EP 137
DI 10.1016/S0885-3924(96)00316-8
PG 10
WC Health Care Sciences & Services; Medicine, General & Internal; Clinical
   Neurology
WE Science Citation Index Expanded (SCI-EXPANDED); Social Science Citation Index (SSCI)
SC Health Care Sciences & Services; General & Internal Medicine;
   Neurosciences & Neurology
GA WT802
UT WOS:A1997WT80200002
PM 9114631
OA Bronze
DA 2022-04-18
ER

PT J
AU Devlin, JW
   Skrobik, Y
   Gelinas, C
   Needham, DM
   Slooter, AJC
   Pandharipande, PP
   Watson, PL
   Weinhouse, GL
   Nunnally, ME
   Rochwerg, B
   Balas, MC
   van den Boogaard, M
   Bosma, KJ
   Brummel, NE
   Chanques, G
   Denehy, L
   Drouot, X
   Fraser, GL
   Harris, JE
   Joffe, AM
   Kho, ME
   Kress, JP
   Lanphere, JA
   McKinley, S
   Neufeld, KJ
   Pisani, MA
   Payen, JF
   Pun, BT
   Puntillo, KA
   Riker, RR
   Robinson, BRH
   Shehabi, Y
   Szumita, PM
   Winkelman, C
   Centofanti, JE
   Price, C
   Nikayin, S
   Misak, CJ
   Flood, PD
   Kiedrowski, K
   Alhazzani, W
AF Devlin, John W.
   Skrobik, Yoanna
   Gelinas, Celine
   Needham, Dale M.
   Slooter, Arjen J. C.
   Pandharipande, Pratik P.
   Watson, Paula L.
   Weinhouse, Gerald L.
   Nunnally, Mark E.
   Rochwerg, Bram
   Balas, Michele C.
   van den Boogaard, Mark
   Bosma, Karen J.
   Brummel, Nathaniel E.
   Chanques, Gerald
   Denehy, Linda
   Drouot, Xavier
   Fraser, Gilles L.
   Harris, Jocelyn E.
   Joffe, Aaron M.
   Kho, Michelle E.
   Kress, John P.
   Lanphere, Julie A.
   McKinley, Sharon
   Neufeld, Karin J.
   Pisani, Margaret A.
   Payen, Jean-Francois
   Pun, Brenda T.
   Puntillo, Kathleen A.
   Riker, Richard R.
   Robinson, Bryce R. H.
   Shehabi, Yahya
   Szumita, Paul M.
   Winkelman, Chris
   Centofanti, John E.
   Price, Carrie
   Nikayin, Sina
   Misak, Cheryl J.
   Flood, Pamela D.
   Kiedrowski, Ken
   Alhazzani, Waleed
TI Clinical Practice Guidelines for the Prevention and Management of Pain,
   Agitation/Sedation, Delirium, Immobility, and Sleep Disruption in Adult
   Patients in the ICU
SO CRITICAL CARE MEDICINE
LA English
DT Article
DE delirium; guidelines; immobility; intensive care; mobilization; pain;
   sedation; sleep
ID INTENSIVE-CARE-UNIT; CRITICALLY-ILL PATIENTS; MECHANICALLY VENTILATED
   PATIENTS; CONFUSION ASSESSMENT METHOD; QUALITY-OF-LIFE;
   POSTTRAUMATIC-STRESS-DISORDER; TERM COGNITIVE IMPAIRMENT; ACUTE
   POSTOPERATIVE PAIN; ANALGESIA-BASED SEDATION; PHYSICAL RESTRAINT USE
AB Objective: To update and expand the 2013 Clinical Practice Guidelines for the Management of Pain, Agitation, and Delirium in Adult Patients in the ICU.
   Design: Thirty-two international experts, four methodologists, and four critical illness survivors met virtually at least monthly. All section groups gathered face-to-face at annual Society of Critical Care Medicine congresses; virtual connections included those unable to attend. A formal conflict of interest policy was developed a priori and enforced throughout the process. Teleconferences and electronic discussions among subgroups and whole panel were part of the guidelines' development. A general content review was completed face-to-face by all panel members in January 2017.
   Methods: Content experts, methodologists, and ICU survivors were represented in each of the five sections of the guidelines: Pain, Agitation/sedation, Delirium, Immobility (mobilization/rehabilitation), and Sleep (disruption). Each section created Population, Intervention, Comparison, and Outcome, and nonactionable, descriptive questions based on perceived clinical relevance. The guideline group then voted their ranking, and patients prioritized their importance. For each Population, Intervention, Comparison, and Outcome question, sections searched the best available evidence, determined its quality, and formulated recommendations as strong, conditional, or good practice statements based on Grading of Recommendations Assessment, Development and Evaluation principles. In addition, evidence gaps and clinical caveats were explicitly identified.
   Results: The Pain, Agitation/Sedation, Delirium, Immobility (mobilization/rehabilitation), and Sleep (disruption) panel issued 37 recommendations (three strong and 34 conditional), two good practice statements, and 32 ungraded, nonactionable statements. Three questions from the patient-centered prioritized question list remained without recommendation.
   Conclusions: We found substantial agreement among a large, interdisciplinary cohort of international experts regarding evidence supporting recommendations, and the remaining literature gaps in the assessment, prevention, and treatment of Pain, Agitation/sedation, Delirium, Immobility (mobilization/rehabilitation), and Sleep (disruption) in critically ill adults. Highlighting this evidence and the research needs will improve Pain, Agitation/sedation, Delirium, Immobility (mobilization/rehabilitation), and Sleep (disruption) management and provide the foundation for improved outcomes and science in this vulnerable population.
C1 [Devlin, John W.] Northeastern Univ, Sch Pharm, Boston, MA 02115 USA.
   [Devlin, John W.] Tufts Med Ctr, Div Pulm Crit Care & Sleep Med, Boston, MA USA.
   [Skrobik, Yoanna] McGill Univ, Fac Med, Montreal, PQ, Canada.
   [Skrobik, Yoanna] Reseau Sante Resp, Regrp Soins Crit Resp, Montreal, PQ, Canada.
   [Gelinas, Celine] McGill Univ, Ingram Sch Nursing, Montreal, PQ, Canada.
   [Needham, Dale M.] Johns Hopkins Univ, Sch Med, Dept Phys Med & Rehabil, Div Pulm & Crit Care Med, Baltimore, MD USA.
   [Slooter, Arjen J. C.] Univ Utrecht, Univ Med Ctr, Dept Intens Care Med, Brain Ctr Rudolf Magnus, Utrecht, Netherlands.
   [Pandharipande, Pratik P.] Vanderbilt Univ, Med Ctr, Dept Anesthesiol, Div Anesthesiol Crit Care Med, Nashville, TN USA.
   [Watson, Paula L.] Vanderbilt Univ, Med Ctr, Div Sleep Med, Nashville, TN USA.
   [Weinhouse, Gerald L.] Brigham & Womens Hosp, Div Pulm & Crit Care, 75 Francis St, Boston, MA 02115 USA.
   [Weinhouse, Gerald L.] Harvard Univ, Sch Med, Boston, MA USA.
   [Nunnally, Mark E.] NYU, Langone Hlth, Div Anesthesiol Perioperat Care & Pain Med, New York, NY USA.
   [Nunnally, Mark E.] NYU, Langone Hlth, Div Med, New York, NY USA.
   [Nunnally, Mark E.] NYU, Langone Hlth, Div Neurol, New York, NY USA.
   [Nunnally, Mark E.] NYU, Langone Hlth, Div Surg, New York, NY USA.
   [Rochwerg, Bram] McMaster Univ, Dept Med Crit Care, Hamilton, ON, Canada.
   [Rochwerg, Bram; Alhazzani, Waleed] McMaster Univ, Dept Hlth Res Methods Impact & Evidence, Hamilton, ON, Canada.
   [Balas, Michele C.] Ohio State Univ, Coll Nursing, Ctr Excellence Crit & Complex Care, Columbus, OH 43210 USA.
   [Balas, Michele C.] Ohio State Univ, Wexner Med Ctr, Columbus, OH 43210 USA.
   [van den Boogaard, Mark] Radboud Univ Nijmegen, Med Ctr, Dept Intens Care Med, Nijmegen, Netherlands.
   [Bosma, Karen J.] London Hlth Sci Ctr, Div Crit Care, London, ON, Canada.
   [Bosma, Karen J.] Univ Western Ontario, Schulich Sch Med & Dent, London, ON, Canada.
   [Brummel, Nathaniel E.] Vanderbilt Univ, Med Ctr, Dept Med, Ctr Qual Aging,Div Allergy Pulm & Crit Care Med, Nashville, TN USA.
   [Brummel, Nathaniel E.; Pun, Brenda T.] Vanderbilt Univ, Med Ctr, Ctr Hlth Serv Res, Nashville, TN USA.
   [Chanques, Gerald] Montpellier Univ, St Eloi Hosp, Dept Anesthesia & Intens Care, Montpellier, France.
   [Chanques, Gerald] Univ Montpellier, PhyMedExp, INSERM, CNRS, Montpellier, France.
   [Denehy, Linda] Univ Melbourne, Melbourne Sch Hlth Sci, Melbourne, Vic, Australia.
   [Drouot, Xavier] Univ Poitiers, Fac Med Pharm, Poitiers, France.
   [Drouot, Xavier] CHU Poitiers, Serv Neurophysiol, Poitiers, France.
   [Fraser, Gilles L.; Riker, Richard R.] Maine Med Ctr, Dept Crit Care, Portland, ME 04102 USA.
   [Fraser, Gilles L.; Riker, Richard R.] Tufts Univ, Sch Med, Portland, ME USA.
   [Harris, Jocelyn E.; Kho, Michelle E.] McMaster Univ, Sch Rehabil Sci, Hamilton, ON, Canada.
   [Joffe, Aaron M.] Univ Washington, Harborview Med Ctr, Dept Anesthesiol & Pain Med, 325 9Th Ave, Seattle, WA 98104 USA.
   [Kress, John P.] Univ Chicago, Div Pulm & Crit Care Med, Chicago, IL 60637 USA.
   [Lanphere, Julie A.] Intermt Healthcare, Dept Phys Med & Rehabil, Salt Lake City, UT USA.
   [McKinley, Sharon] Deakin Univ, Sch Nursing & Midwifery, Geelong, Vic 3217, Australia.
   [Neufeld, Karin J.] Johns Hopkins Univ, Sch Med, Dept Psychiat & Behav Sci, Baltimore, MD 21205 USA.
   [Pisani, Margaret A.] Yale Univ, Sch Med, Div Pulm Crit Care & Sleep Med, New Haven, CT USA.
   [Payen, Jean-Francois] Grenoble Alpes Univ Hosp, Dept Anesthesiol & Crit Care, Grenoble, France.
   [Puntillo, Kathleen A.] Univ Calif San Francisco, Sch Nursing, San Francisco, CA 94143 USA.
   [Robinson, Bryce R. H.] Univ Washington, Dept Surg, Seattle, WA 98195 USA.
   [Shehabi, Yahya] Monash Univ, Sch Clin Sci, Dept Crit Care & Perioperat Med, Melbourne, Vic, Australia.
   [Szumita, Paul M.] Brigham & Womens Hosp, Dept Pharm, 75 Francis St, Boston, MA 02115 USA.
   [Winkelman, Chris] Case Western Reserve Univ, Frances Payne Bolton Sch Nursing, Cleveland, OH 44106 USA.
   [Centofanti, John E.] McMaster Univ, Dept Anesthesia & Crit Care, Hamilton, ON, Canada.
   [Price, Carrie] Johns Hopkins Univ, Welch Med Lib, Baltimore, MD USA.
   [Nikayin, Sina] New York Med Coll, Dept Psychiat & Behav Sci, Valhalla, NY 10595 USA.
   [Misak, Cheryl J.] Univ Toronto, Dept Philosophy, Toronto, ON, Canada.
   [Flood, Pamela D.] Stanford Univ Hosp, Div Anesthesiol, Palo Alto, CA USA.
   [Kiedrowski, Ken] Johns Hopkins Univ Hosp, Patient & Family Advisory Comm, Baltimore, MD 21287 USA.
   [Alhazzani, Waleed] McMaster Univ, Dept Med Crit Care & Gastroenterol, Hamilton, ON, Canada.
RP Devlin, JW (通讯作者)，Northeastern Univ, Sch Pharm, Boston, MA 02115 USA.
EM j.devlin@neu.edu
RI Flood, Pamela D/C-2371-2019; Brummel, Nathan/AAB-5466-2020; Payen,
   Jean-Francois/L-6667-2014; Price, Carrie/ABC-4528-2020; Winkelman,
   Chris/AAB-7818-2019; Riker, Richard/AAP-1760-2020; Nikayin,
   Sina/P-5603-2018; Rochwerg, Bram/AAE-7606-2020; Harris, Jocelyn
   Ellen/ABE-7420-2021; Gélinas, Céline/AAE-2653-2022; Skrobik,
   Yoanna/K-8165-2014; van den Boogaard, M./N-5857-2014; Szumita,
   Paul/AAH-1894-2021; , Michelle/W-7414-2019; Bosma, Karen/G-3281-2011
OI Price, Carrie/0000-0003-4345-3547; Winkelman, Chris/0000-0002-2988-9304;
   Riker, Richard/0000-0002-0682-6204; Nikayin, Sina/0000-0001-9024-038X;
   Harris, Jocelyn Ellen/0000-0002-3293-1833; Gélinas,
   Céline/0000-0001-7948-5570; Skrobik, Yoanna/0000-0002-5315-6020; van den
   Boogaard, M./0000-0003-4233-2903; Szumita, Paul/0000-0002-3679-7037;
   Kho, Michelle/0000-0003-3170-031X; Drouot, Xavier/0000-0002-3940-4825;
   Brummel, Nathan/0000-0003-4308-0015; Pandharipande,
   Pratik/0000-0002-1389-8580; Flood, Pamela/0000-0001-7023-3924
FU National Institute of AgingUnited States Department of Health & Human
   ServicesNational Institutes of Health (NIH) - USANIH National Institute
   on Aging (NIA); National Heart, Lung and Blood InstituteUnited States
   Department of Health & Human ServicesNational Institutes of Health (NIH)
   - USANIH National Heart Lung & Blood Institute (NHLBI); AstraZeneca
   PharmaceuticalsAstraZeneca; National Institutes of Health (NIH)United
   States Department of Health & Human ServicesNational Institutes of
   Health (NIH) - USA [R01HL132887]; Baxter Healthcare; Hospira; NIHUnited
   States Department of Health & Human ServicesNational Institutes of
   Health (NIH) - USA; Select Medical; Canadian Institutes of Health
   Research (CIHR)Canadian Institutes of Health Research (CIHR); Covidien;
   Restorative Therapies (Baltimore, MD); dexmedetomidine speaker program;
   Baxter SA; Pfizer (Hospira)Pfizer; Orion Pharma; NATIONAL INSTITUTE ON
   AGINGUnited States Department of Health & Human ServicesNational
   Institutes of Health (NIH) - USANIH National Institute on Aging (NIA)
   [K76AG054864] Funding Source: NIH RePORTER
FX Dr. Devlin has received research funding from the National Institute of
   Aging, National Heart, Lung and Blood Institute, and AstraZeneca
   Pharmaceuticals, he is on the editorial board of Critical Care Medicine,
   and he is the president of the American Delirium Society. Dr. Skrobik
   participates in the ATS and the American College of Chest Physicians
   (ACCP), and she is on the editorial board for Intensive Care Medicine
   and Chest. Dr. Needham is a principal investigator on a National
   Institutes of Health (NIH)-funded, multicentered randomized trial
   (R01HL132887) evaluating nutrition and exercise in acute respiratory
   failure and, related to this trial, is currently in receipt of an
   unrestricted research grant and donated amino acid product from Baxter
   Healthcare and an equipment loan from Reck Medical Devices to two of the
   participating study sites, external to his institution. Dr. Slooter has
   disclosed that he is involved in the development of an
   electroencephalogram-based delirium monitor, where any (future) profits
   from electroencephalogram-based delirium monitoring will be used for
   future scientific research only. Dr. Pandharipande's institution
   received funding from Hospira (research grant to purchase study drug
   [dexmedetomidine] in collaboration with a NIH-funded RO1 study) and
   disclosed that he is the past president of the American Delirium
   Society. Dr. Nunnally participates in the Society of Critical Care
   Anesthesiologists, International Anesthesia Research Society, and
   American Society of Anesthesiology (ASA). Dr. Rochwerg participates as a
   guideline methodologist for other organizations (i.e., American Thoracic
   Society [ATS] and Canadian Blood Service) in addition to the Society of
   Critical Care Medicine. Dr. Balas received funding from Select Medical
   (primary investigator on research study exploring Assess, Prevent, and
   Manage Pain, Both Spontaneous Awakening Trials and Spontaneous Breathing
   Trials, Choice of analgesia and sedation, Delirium: Assess, Prevent, and
   Manage, Early mobility and Exercise, and Family engagement and
   empowerment bundle adoption). Dr. Bosma received funding from the
   Canadian Institutes of Health Research (CIHR) where she is the primary
   investigator of an industry partnered research grant with Covidien as
   the industry partner of the CIHR for a study investigating proportional
   assist ventilation versus pressure support ventilation for weaning from
   mechanical ventilation. Dr. Brummel participates in the ATS (Aging and
   Geriatrics Working Group Co-Chair) and ArjoHuntleigh (advisory board
   activities). Dr. Chanques participates in other healthcare professional
   organization activities. Dr. Denehy participates in the Australian
   Physiotherapy Association. Dr. Drouot participates in the French Sleep
   Society and the French Institute for Sleep and Vigilance. Mr. Joffe
   participates on committees for ASA. Dr. Kho received funding from
   Restorative Therapies (Baltimore, MD) (loaned two supine cycle
   ergometers for ongoing research). Dr. Kress received funding from a
   dexmedetomidine speaker program, he participates in the ATS and ACCP,
   and he has served as an expert witness in medical malpractice. Dr.
   McKinley participates in the American Association of Critical-Care
   Nurses (AACN) (editorial board of American Journal of Critical Care) and
   the American Heart Association (editorial board of Journal of
   Cardiovascular Nursing). Dr. Neufeld participates in the American
   Delirium Society (board member). Dr. Pisani participates in the ACCP
   (Chair Scientific Programming Committee and Steering Committee Women's
   Health Network). Dr.; r Payen received funding from Baxter SA
   (distributor of dexmedetomidine in France), and he has received
   honorariums from Baxter SA (oral presentations of dexmedetomidine). Ms.
   Pun participates as an AACN speaker at the National Conference. Dr.
   Puntillo participates in other healthcare professional organizations
   (e.g., AACN). Dr. Robinson participates in the Easter Association for
   the Surgery of Trauma, American College of Surgeons, and American
   Association for the Surgery of Trauma. Dr. Shehabi received funding from
   an unrestricted research grant (drug supply) from Pfizer (Hospira) and
   Orion Pharma to an ongoing multi-national multicenter study. Mr. Szumita
   participates in several committees for the American Society of
   Health-System Pharmacists. Ms. Price has disclosed that she is a medical
   librarian working at Johns Hopkins University, and she consults as an
   information specialist to the Cochrane Urology Review Group. Dr. Flood
   participates on the Society of Obstetric Anesthesia and Perinatology
   research committee and the ASA Chronic Pain Committee. The remaining
   authors have disclosed that they do not have any potential conflicts of
   interest.
CR Abelha FJ, 2013, CRIT CARE, V17, DOI 10.1186/cc13084
   Abraham CM, 2014, ARCH PHYS MED REHAB, V95, P2382, DOI 10.1016/j.apmr.2014.08.005
   Aday AW, 2013, EUR HEART J-ACUTE CA, V2, P299, DOI 10.1177/2048872613501986
   Ahlers SJGM, 2012, ANAESTH INTENS CARE, V40, P417, DOI 10.1177/0310057X1204000306
   Ahn HS, 2012, J KOREAN MED SCI, V27, pS55, DOI 10.3346/jkms.2012.27.S.S55
   Aissaoui Y, 2005, ANESTH ANALG, V101, P1470, DOI 10.1213/01.ANE.0000182331.68722.FF
   Akansel N, 2017, HLTH SCI J, P1
   Akrofi M, 2005, ANESTH ANALG, V100, P205, DOI 10.1213/01.ANE.0000140237.96510.E5
   Al Sutari MM, 2014, J RES MED SCI, V19, P726
   Al-Qadheeb NS, 2016, CRIT CARE MED, V44, P583, DOI 10.1097/CCM.0000000000001411
   Alexander SA, 2014, AM J CRIT CARE, V23, P49, DOI 10.4037/ajcc2014578
   Alexopoulou C, 2007, INTENS CARE MED, V33, P1139, DOI 10.1007/s00134-007-0630-2
   Alexopoulou C, 2013, INTENS CARE MED, V39, P1040, DOI 10.1007/s00134-013-2850-y
   Alexopoulou C, 2014, ANESTHESIOLOGY, V121, P801, DOI 10.1097/ALN.0000000000000361
   Ali Mir Shad, 2014, Indian J Chest Dis Allied Sci, V56, P13
   Alonso-Coello P, 2016, BMJ-BRIT MED J, V353, pi2089, DOI [10.1136/bmj.i2089, DOI 10.1136/BMJ.I2089]
   Amidei Christina, 2012, Intensive Crit Care Nurs, V28, P73, DOI 10.1016/j.iccn.2011.12.006
   Andrejak C, 2013, RESP MED, V107, P534, DOI 10.1016/j.rmed.2012.12.012
   Andrews L, 2015, AM J CRIT CARE, V24, P48, DOI 10.4037/ajcc2015740
   Arbour C, 2014, CLIN J PAIN, V30, P960, DOI 10.1097/AJP.0000000000000061
   Arbour C, 2014, PAIN RES TREAT, V2014, DOI 10.1155/2014/175794
   Arbour C, 2010, INTENS CRIT CARE NUR, V26, P83, DOI 10.1016/j.iccn.2009.11.003
   Arbour R, 2009, HEART LUNG, V38, P336, DOI 10.1016/j.hrtlng.2008.10.010
   Arroyo-Novoa Carmen Mabel, 2008, Intensive Crit Care Nurs, V24, P20, DOI 10.1016/j.iccn.2007.05.002
   Assouline B, 2016, PAIN, V157, P2854, DOI 10.1097/j.pain.0000000000000705
   AURELL J, 1985, BRIT MED J, V290, P1029, DOI 10.1136/bmj.290.6474.1029
   Avidan MS, 2017, LANCET, V390, P267, DOI 10.1016/S0140-6736(17)31467-8
   Awissi DK, 2012, ANN PHARMACOTHER, V46, P21, DOI 10.1345/aph.1Q284
   Bae KH, 2014, J KOREAN ACAD NURS, V44, P437, DOI 10.4040/jkan.2014.44.4.437
   BaHammam A, 2005, RESP MED, V99, P718, DOI 10.1016/j.rmed.2004.10.021
   Balas MC, 2018, CRIT CARE MED, V46, P1464, DOI 10.1097/CCM.0000000000003307
   Balas MC, 2014, CRIT CARE MED, V42, P1024, DOI 10.1097/CCM.0000000000000129
   Balas MC, 2013, CRIT CARE MED, V41, pS116, DOI 10.1097/CCM.0b013e3182a17064
   Balas MC, 2011, J GERONTOL NURS, V37, P14, DOI 10.3928/00989134-20111102-01
   Balas MC, 2009, CHEST, V135, P18, DOI 10.1378/chest.08-1456
   Balzer F, 2015, CRIT CARE, V19, DOI 10.1186/s13054-015-0929-2
   Barnes-Daly MA, 2017, CRIT CARE MED, V45, P171, DOI 10.1097/CCM.0000000000002149
   Barr J, 2013, CRIT CARE MED, V41, P263, DOI 10.1097/CCM.0b013e3182783b72
   BarrientosVega R, 1997, CRIT CARE MED, V25, P33, DOI 10.1097/00003246-199701000-00009
   Beecroft JM, 2008, INTENS CARE MED, V34, P2076, DOI 10.1007/s00134-008-1180-y
   Belanger L, 2011, NURS CRIT CARE, V16, P303, DOI 10.1111/j.1478-5153.2011.00454.x
   Beloeil H, 2004, ANESTH ANALG, V98, P395, DOI 10.1213/01.ANE.0000093780.67532.95
   Ben-Israel N, 2013, J CLIN MONIT COMPUT, V27, P659, DOI 10.1007/s10877-013-9487-9
   Benbenbishty Julie, 2010, Intensive Crit Care Nurs, V26, P241, DOI 10.1016/j.iccn.2010.08.003
   Benca RM, 1997, SLEEP, V20, P1027
   Berger MM, 2010, BURNS, V36, P639, DOI 10.1016/j.burns.2009.08.009
   Bergeron N, 2001, INTENS CARE MED, V27, P859, DOI 10.1007/s001340100909
   Berney S, 2012, PHYS THER, V92, P1524, DOI 10.2522/ptj.20110406
   Bienvenu OJ, 2013, PSYCHOL MED, V43, P2657, DOI 10.1017/S0033291713000214
   Bigatello LM, 2013, J TRAUMA ACUTE CARE, V74, P876, DOI 10.1097/TA.0b013e31827e1b69
   Bihari S, 2012, J CLIN SLEEP MED, V8, P301, DOI 10.5664/jcsm.1920
   Billings FT, 2016, JAMA-J AM MED ASSOC, V315, P877, DOI 10.1001/jama.2016.0548
   Black P, 2011, J ADV NURS, V67, P1091, DOI 10.1111/j.1365-2648.2010.05558.x
   BOEKE A, 1989, Journal of Drug Development, V2, P71
   Boesen HC, 2016, ACTA ANAESTH SCAND, V60, P59, DOI 10.1111/aas.12582
   Boitor M, 2015, PAIN MANAG NURS, V16, P354, DOI 10.1016/j.pmn.2014.08.014
   Bosma K, 2007, CRIT CARE MED, V35, P1048, DOI 10.1097/01.CCM.0000260055.64235.7C
   Botha J A, 2004, Crit Care Resusc, V6, P253
   Bourne RS, 2008, CRIT CARE, V12, DOI 10.1186/cc6871
   Brattebo G, 2002, BMJ-BRIT MED J, V324, P1386, DOI 10.1136/bmj.324.7350.1386
   Breen D, 2005, CRIT CARE, V9, pR200, DOI 10.1186/cc3495
   Breitbart W, 2002, PSYCHOSOMATICS, V43, P183, DOI 10.1176/appi.psy.43.3.183
   Bridoux A, 2014, CRIT CARE MED, V42, pE312, DOI 10.1097/CCM.0000000000000158
   Brook AD, 1999, CRIT CARE MED, V27, P2609, DOI 10.1097/00003246-199912000-00001
   Broscious S K, 1999, Am J Crit Care, V8, P410
   Broucqsault-Dedrie C, 2016, PLOS ONE, V11, DOI 10.1371/journal.pone.0147720
   Brummel NE, 2014, INTENS CARE MED, V40, P370, DOI 10.1007/s00134-013-3136-0
   Brummel NE, 2017, AM J CRIT CARE, V26, P447, DOI 10.4037/ajcc2017263
   Brummel NE, 2014, CRIT CARE MED, V42, P369, DOI 10.1097/CCM.0b013e3182a645bd
   Bryant PA, 2004, NAT REV IMMUNOL, V4, P457, DOI 10.1038/nri1369
   Bryczkowski SB, 2014, J SURG RES, V190, P280, DOI 10.1016/j.jss.2014.02.044
   Bryden FMM, 1997, ANAESTHESIA, V52, P173, DOI 10.1111/j.1365-2044.1997.16-az017.x
   BUCKLE P, 1992, CHEST, V102, P288, DOI 10.1378/chest.102.1.288
   Bugedo Guillermo, 2013, Rev. bras. ter. intensiva, V25, P188, DOI 10.5935/0103-507X.20130034
   Burgers JS, 2003, INT J QUAL HEALTH C, V15, P31, DOI 10.1093/intqhc/15.1.31
   Burk RS, 2014, AM J CRIT CARE, V23, P414, DOI 10.4037/ajcc2014714
   Burns KEA, 2016, ANN AM THORAC SOC, V13, P1962, DOI 10.1513/AnnalsATS.201606-445OC
   Burry LD, 2014, CAN J ANESTH, V61, P619, DOI 10.1007/s12630-014-0174-1
   Burtin C, 2009, CRIT CARE MED, V37, P2499, DOI 10.1097/CCM.0b013e3181a38937
   Cabello B, 2008, CRIT CARE MED, V36, P1749, DOI 10.1097/CCM.0b013e3181743f41
   Campo FR, 2010, CRIT CARE MED, V38, P477, DOI 10.1097/CCM.0b013e3181bc8243
   Camps AS, 2000, CRIT CARE MED, V28, P3612, DOI 10.1097/00003246-200011000-00009
   Cantais A, 2016, CRIT CARE MED, V44, P2192, DOI 10.1097/CCM.0000000000001954
   CARRASCO G, 1993, CHEST, V103, P557, DOI 10.1378/chest.103.2.557
   Carroll K C, 1999, Am J Crit Care, V8, P105
   Carson SS, 2006, CRIT CARE MED, V34, P1326, DOI 10.1097/01.CCM.0000215513.63207.7F
   Caruso P, 2014, CRIT CARE MED, V42, P2204, DOI 10.1097/CCM.0000000000000502
   Casey E, 2010, INTENS CARE MED, V36, P1380, DOI 10.1007/s00134-010-1836-2
   Cattabriga I, 2007, EUR J CARDIO-THORAC, V32, P527, DOI 10.1016/j.ejcts.2007.05.017
   Cepeda MS, 2003, PAIN, V105, P151, DOI 10.1016/S0304-3959(03)00176-3
   Chamorro C, 1996, CRIT CARE MED, V24, P932, DOI 10.1097/00003246-199606000-00010
   Chan MF, 2007, HEART LUNG, V36, P431, DOI 10.1016/j.hrtlng.2007.05.003
   Chang LY, 2008, AM J CRIT CARE, V17, P408
   Chanques G, 2006, CRIT CARE MED, V34, P1691, DOI 10.1097/01.CCM.0000218416.62457.56
   Chanques G, 2017, BRIT J ANAESTH, V119, P812, DOI 10.1093/bja/aex210
   Chanques G, 2011, BRIT J ANAESTH, V106, P336, DOI 10.1093/bja/aeq375
   Chanques G, 2007, ANESTHESIOLOGY, V107, P858, DOI 10.1097/01.anes.0000287211.98642.51
   Chanques G, 2010, PAIN, V151, P711, DOI 10.1016/j.pain.2010.08.039
   Chanques G, 2009, INTENS CARE MED, V35, P2060, DOI 10.1007/s00134-009-1590-5
   Chen HJ, 2015, PAIN MANAG NURS, V16, P105, DOI 10.1016/j.pmn.2014.05.012
   Chen JH, 2012, INT J NURS STUD, V49, P913, DOI 10.1016/j.ijnurstu.2012.02.012
   CHIASSON AM, 2013, EVID-BASED COMPL ALT, V2013
   Chisholm CJ, 2006, MAYO CLIN PROC, V81, P46, DOI 10.4065/81.1.46
   Chlan LL, 2013, JAMA-J AM MED ASSOC, V309, P2335, DOI 10.1001/jama.2013.5670
   Cho MY, 2013, EVID-BASED COMPL ALT, V2013, DOI 10.1155/2013/381381
   Choi E, 2003, J CLIN NURS, V12, P651, DOI 10.1046/j.1365-2702.2003.00789.x
   Cicek H, 2014, INT J CARING SCI, V7, P324
   Cochen V, 2005, BRAIN, V128, P2535, DOI 10.1093/brain/awh585
   Colombo R, 2012, MINERVA ANESTESIOL, V78, P1026
   Consales G, 2006, MINERVA ANESTESIOL, V72, P329
   Cooke M, 2010, INT J NURS PRACT, V16, P125, DOI 10.1111/j.1440-172X.2010.01819.x
   Cooper AB, 2000, CHEST, V117, P809, DOI 10.1378/chest.117.3.809
   Corbonnois G, 2013, Ann Fr Anesth Reanim, V32, pe113, DOI 10.1016/j.annfar.2013.04.015
   Cordoba-Izquierdo A, 2013, CRIT CARE MED, V41, P60, DOI 10.1097/CCM.0b013e31826764e3
   Costa J, 1994, Clin Intensive Care, V5, P17
   Curry K, 2008, AM J CRIT CARE, V17, P45
   Dale CR, 2013, CRIT CARE MED, V41, P2610, DOI 10.1097/CCM.0b013e31829a6ee7
   Damluji A, 2013, J CRIT CARE, V28, DOI 10.1016/j.jcrc.2013.01.006
   Damstrom DN, 2011, ACTA ANAESTH SCAND, V55, P379, DOI 10.1111/j.1399-6576.2010.02376.x
   Dantas Camila Moura, 2012, Rev. bras. ter. intensiva, V24, P173, DOI 10.1590/S0103-507X2012000200013
   De Deyne C, 1998, INTENS CARE MED, V24, P1294, DOI 10.1007/s001340050765
   de Jong A, 2013, CRIT CARE, V17, DOI 10.1186/cc12683
   de Wit M, 2003, AM J CRIT CARE, V12, P343, DOI 10.4037/ajcc2003.12.4.343
   de Wit M, 2008, CRIT CARE, V12, DOI 10.1186/cc6908
   Deans KJ, 2010, ANESTH ANALG, V111, P444, DOI 10.1213/ane.0b013e3181aa8903
   Degrado Jeremy R, 2011, J Pain Res, V4, P127, DOI 10.2147/JPR.S18161
   Dehghani H, 2014, ARCH TRAUMA RES, V3, DOI 10.5812/atr.18608
   Delisle S, 2011, ANN INTENSIVE CARE, V1, DOI 10.1186/2110-5820-1-42
   Denehy L, 2017, INTENS CARE MED, V43, P86, DOI 10.1007/s00134-016-4513-2
   Denehy L, 2013, CRIT CARE, V17, DOI 10.1186/cc12835
   Desbiens NA, 2000, CRIT CARE MED, V28, P1347, DOI 10.1097/00003246-200005000-00015
   Desbiens NA, 1996, CRIT CARE MED, V24, P1953, DOI 10.1097/00003246-199612000-00005
   Devlin J, 2018, CRIT CARE MED, V46, P214, DOI 10.1097/01.ccm.0000528479.68346.e6
   Devlin JW, 2007, CRIT CARE MED, V35, P2721, DOI 10.1097/01.CCM.0000292011.93074.82
   Devlin JW, 2016, CRIT CARE MED, V44, P1805, DOI 10.1097/CCM.0000000000002103
   Devlin JW, 2010, CRIT CARE MED, V38, P419, DOI 10.1097/CCM.0b013e3181b9e302
   Diby M, 2008, J CRIT CARE, V23, P359, DOI 10.1016/j.jcrc.2007.11.005
   Dickinson S, 2013, CRIT CARE NURS Q, V36, P127, DOI 10.1097/CNQ.0b013e31827538a1
   Dinglas VD, 2017, CRIT CARE MED, V45, P446, DOI 10.1097/CCM.0000000000002208
   Doi M, 2005, INTENS CARE MED, V31, P41, DOI 10.1007/s00134-004-2516-x
   Dong ZH, 2014, WORLD J EMERG MED, V5, P48, DOI [10.5847/wjem.j.issn.1920-8642.2014.01.008, 10.5847/wjem.j.1920-8642.2014.01.008]
   Dowd NP, 2001, BRIT J ANAESTH, V86, P68, DOI 10.1093/bja/86.1.68
   Drouot X, 2014, CRIT CARE, V18, DOI 10.1186/s13054-014-0628-4
   Drouot X, 2012, SLEEP MED, V13, P7, DOI 10.1016/j.sleep.2011.07.012
   Dubois MJ, 2001, INTENS CARE MED, V27, P1297, DOI 10.1007/s001340101017
   Duclos C, 2014, NEUROREHAB NEURAL RE, V28, P472, DOI 10.1177/1545968313517756
   Durrieu G, 2007, FUND CLIN PHARMACOL, V21, P555, DOI 10.1111/j.1472-8206.2007.00499.x
   Echegaray-Benites C, 2014, INTENS CRIT CARE NUR, V30, P257, DOI 10.1016/j.iccn.2014.04.002
   Edwards G B, 1993, Am J Crit Care, V2, P125
   Egerod I, 2010, CRIT CARE, V14, DOI 10.1186/cc8978
   Ehlers Valerie J., 2013, Curationis, V36, P1
   Elliott D, 2013, CRIT CARE RESUSC, V15, P213
   Elliott R, 2013, CRIT CARE, V17, DOI 10.1186/cc12565
   Elliott R, 2014, J CRIT CARE, V29, P859, DOI 10.1016/j.jcrc.2014.05.015
   Ely EW, 2003, JAMA-J AM MED ASSOC, V289, P2983, DOI 10.1001/jama.289.22.2983
   Ely EW, 2001, CRIT CARE MED, V29, P1370, DOI 10.1097/00003246-200107000-00012
   Ely EW, 2001, INTENS CARE MED, V27, P1892, DOI 10.1007/s00134-001-1132-2
   Ely EW, 2004, JAMA-J AM MED ASSOC, V291, P1753, DOI 10.1001/jama.291.14.1753
   Engelmann C, 2014, INDIAN J CRIT CARE M, V18, P212, DOI 10.4103/0972-5229.130572
   Erdek MA, 2004, INT J QUAL HEALTH C, V16, P59, DOI 10.1093/intqhc/mzh010
   Erland LAE, 2017, J CLIN SLEEP MED, V13, P275, DOI 10.5664/jcsm.6462
   Faigeles B, 2013, PAIN MANAG NURS, V14, P85, DOI 10.1016/j.pmn.2010.02.004
   Fan E, 2014, CRIT CARE MED, V42, P849, DOI 10.1097/CCM.0000000000000040
   Fanfulla F, 2011, SLEEP, V34, P355, DOI 10.1093/sleep/34.3.355
   Fathizadeh A., 2011, INT J NURSING MIDWIF, V3, P165
   Faust AC, 2016, ANESTH ANALG, V123, P903, DOI 10.1213/ANE.0000000000001393
   FONTAINE DK, 1989, HEART LUNG, V18, P402
   Foreman B, 2015, J CLIN NEUROPHYSIOL, V32, P66, DOI 10.1097/WNP.0000000000000110
   Foster J, 2013, CLIN NURSE SPEC, V27, P231, DOI 10.1097/NUR.0b013e3182a0b9f9
   FOWLOW B, 1995, HEART LUNG, V24, P28, DOI 10.1016/S0147-9563(05)80092-5
   Fraser GL, 2005, PHARMACOTHERAPY, V25, p19S, DOI 10.1592/phco.2005.25.5_Part_2.19S
   Freedman NS, 2001, AM J RESP CRIT CARE, V163, P451, DOI 10.1164/ajrccm.163.2.9912128
   Freedman NS, 1999, AM J RESP CRIT CARE, V159, P1155, DOI 10.1164/ajrccm.159.4.9806141
   Freedman RR, 2011, MENOPAUSE, V18, P897, DOI 10.1097/gme.0b013e31820ac941
   Frenzel D, 2002, INTENS CARE MED, V28, P178, DOI 10.1007/s00134-001-1183-4
   Friese RS, 2007, J TRAUMA, V63, P1210, DOI 10.1097/TA.0b013e31815b83d7
   Friesner SA, 2006, HEART LUNG, V35, P269, DOI 10.1016/j.hrtlng.2005.10.005
   Frisk Ulla, 2003, Intensive Crit Care Nurs, V19, P342
   Gabor JY, 2003, AM J RESP CRIT CARE, V167, P708, DOI 10.1164/rccm.2201090
   Gelinas Celine, 2007, Perspect Infirm, V4, P12
   Gelinas C, 2007, CLIN J PAIN, V23, P497, DOI 10.1097/ajp.0b013e31806a23fb
   Gelinas C, 2018, CRIT CARE NURSE, V38, P38, DOI 10.4037/ccn2018633
   Gelinas C, 2017, PAIN, V158, P811, DOI 10.1097/j.pain.0000000000000834
   Gelinas C, 2013, NURS CRIT CARE, V18, P307, DOI 10.1111/j.1478-5153.2012.00531.x
   Gelinas C, 2013, SEMIN RESP CRIT CARE, V34, P236, DOI 10.1055/s-0033-1342986
   Gelinas C, 2011, INT J NURS STUD, V48, P1495, DOI 10.1016/j.ijnurstu.2011.03.012
   Gelinas C, 2009, J CRIT CARE, V24, DOI 10.1016/j.jcrc.2009.01.013
   Gelinas Celine, 2007, Intensive Crit Care Nurs, V23, P298, DOI 10.1016/j.iccn.2007.03.002
   Georgiou E, 2015, BIOMED RES INT, V2015, DOI 10.1155/2015/503830
   Girard TD, 2008, LANCET, V371, P126, DOI 10.1016/S0140-6736(08)60105-1
   Girard TD, 2007, CRIT CARE, V11, DOI 10.1186/cc5708
   Girard TD, 2010, CRIT CARE MED, V38, P1513, DOI 10.1097/CCM.0b013e3181e47be1
   Girard TD, 2010, CRIT CARE MED, V38, P428, DOI 10.1097/CCM.0b013e3181c58715
   Godier A, 2002, ANN FR ANESTH, V21, P538, DOI 10.1016/S0750-7658(02)00650-0
   Gorji MAH, 2014, N AM J MED SCI, V6, P19, DOI 10.4103/1947-2714.125857
   Granberg A, 1998, Intensive Crit Care Nurs, V14, P294, DOI 10.1016/S0964-3397(98)80691-5
   Granberg A, 1999, Intensive Crit Care Nurs, V15, P19, DOI 10.1016/S0964-3397(99)80062-7
   Grol R, 2001, MED CARE, V39, pII46
   Grossmann FF, 2014, SCAND J TRAUMA RESUS, V22, DOI 10.1186/1757-7241-22-19
   GROUNDS RM, 1987, BRIT MED J, V294, P397, DOI 10.1136/bmj.294.6569.397
   Guenther U, 2013, ANN SURG, V257, P1160, DOI 10.1097/SLA.0b013e318281b01c
   Guillamondegui OD, 2011, J TRAUMA, V70, P910, DOI 10.1097/TA.0b013e3182114f18
   Guillou N, 2003, ANESTH ANALG, V97, P843, DOI 10.1213/01.ANE.0000075837.67275.36
   Gusmao-Flores D, 2014, INTENS CARE MED, V40, P137, DOI 10.1007/s00134-013-3120-8
   Guyatt GH, 2008, BRIT MED J, V336, P924, DOI 10.1136/bmj.39489.470347.AD
   Hadjistavropoulos T, 2002, BEHAV RES THER, V40, P551, DOI 10.1016/S0005-7967(01)00072-9
   Haenggi M, 2013, INTENS CARE MED, V39, P2171, DOI 10.1007/s00134-013-3034-5
   Haenggi M, 2008, CRIT CARE, V12, DOI 10.1186/cc7015
   Hakim SM, 2012, ANESTHESIOLOGY, V116, P987, DOI 10.1097/ALN.0b013e31825153cc
   Hall RI, 2001, CHEST, V119, P1151, DOI 10.1378/chest.119.4.1151
   Han JH, 2011, ACAD EMERG MED, V18, P451, DOI 10.1111/j.1553-2712.2011.01065.x
   Hanekom S, 2013, PHYSIOTHERAPY, V99, P139, DOI 10.1016/j.physio.2012.05.005
   Hanison J, 2015, BMJ QUAL IMPROV REP, V12, P4
   Happ MB, 2004, CANCER NURS, V27, P1
   Hardin KA, 2006, CHEST, V129, P1468, DOI 10.1378/chest.129.6.1468
   Hatta K, 2014, JAMA PSYCHIAT, V71, P397, DOI 10.1001/jamapsychiatry.2013.3320
   HELTON MC, 1980, HEART LUNG, V9, P464
   Hermans G, 2014, AM J RESP CRIT CARE, V190, P410, DOI 10.1164/rccm.201312-2257OC
   Hernandez-Gancedo Carmen, 2007, J Clin Monit Comput, V21, P295, DOI 10.1007/s10877-007-9087-7
   Herr DL, 2003, J CARDIOTHOR VASC AN, V17, P576, DOI 10.1016/S1053-0770(03)00200-3
   Herzig SJ, 2016, J HOSP MED, V11, P543, DOI 10.1002/jhm.2596
   Hildreth AN, 2010, AM SURGEON, V76, P818
   Hodgson CL, 2016, CRIT CARE MED, V44, P1145, DOI 10.1097/CCM.0000000000001643
   Hofhuis Jose G M, 2008, Intensive Crit Care Nurs, V24, P300, DOI 10.1016/j.iccn.2008.03.004
   Houston S, 1999, APPL NURS RES, V12, P196, DOI 10.1016/S0897-1897(99)80261-4
   Hoyer EH, 2016, J HOSP MED, V11, P341, DOI 10.1002/jhm.2546
   Hu RF, 2010, CRIT CARE, V14, DOI 10.1186/cc8965
   Hynninen MS, 2000, CAN J ANAESTH, V47, P1182, DOI 10.1007/BF03019866
   Ibrahim Murad G, 2006, Crit Care Resusc, V8, P187
   Inouye SK, 2001, ARCH INTERN MED, V161, P2467, DOI 10.1001/archinte.161.20.2467
   INSLER SR, 1995, J CARDIOTHOR VASC AN, V9, P541, DOI 10.1016/S1053-0770(05)80138-7
   Ismaeil MF, 2014, EGYPT J CHEST DIS TU, V63, P219, DOI 10.1016/j.ejcdt.2013.09.023
   Jaber S, 2007, ANN FR ANESTH, V26, P30, DOI 10.1016/j.annfar.2006.09.002
   Jackson JC, 2014, LANCET RESP MED, V2, P369, DOI 10.1016/S2213-2600(14)70051-7
   Jakob SM, 2012, JAMA-J AM MED ASSOC, V307, P1151, DOI 10.1001/jama.2012.304
   Joffe AM, 2016, J CRIT CARE, V36, P76, DOI 10.1016/j.jcrc.2016.05.011
   Jones C, 2012, NURS CRIT CARE, V17, P247, DOI 10.1111/j.1478-5153.2012.00501.x
   Joshi SS, 2013, ANN CARD ANAESTH, V16, P180, DOI 10.4103/0971-9784.114239
   Kamdar BB, 2016, CRIT CARE, V20, DOI 10.1186/s13054-016-1433-z
   Kamdar BB, 2014, AM J MED QUAL, V29, P546, DOI 10.1177/1062860613509684
   Kamdar BB, 2013, CRIT CARE MED, V41, P800, DOI 10.1097/CCM.0b013e3182746442
   Kamdar BB, 2012, AM J CRIT CARE, V21, P261, DOI 10.4037/ajcc2012111
   Kandeel NA, 2013, NURS HEALTH SCI, V15, P79, DOI 10.1111/nhs.12000
   Kapoustina O, 2014, J ADV NURS, V70, P2562, DOI 10.1111/jan.12409
   Karabinis A, 2004, CRIT CARE, V8, pR268, DOI 10.1186/cc2896
   Karahan A, 2012, TURK GOGUS KALP DAMA, V20, P50, DOI 10.5606/tgkdc.dergisi.2012.008
   Karamchandani K, 2010, J ANESTH, V24, P394, DOI 10.1007/s00540-010-0915-4
   Kayambu G, 2015, INTENS CARE MED, V41, P865, DOI 10.1007/s00134-015-3763-8
   Khan BA, 2017, CRIT CARE MED, V45, P851, DOI 10.1097/CCM.0000000000002368
   Khan BA, 2014, CRIT CARE MED, V42, pE791, DOI 10.1097/CCM.0000000000000660
   Kho ME, 2015, J CRIT CARE, V30, P32, DOI 10.1016/j.jcrc.2014.09.014
   Kho ME, 2012, J CRIT CARE, V27, DOI 10.1016/j.jcrc.2011.08.017
   Kim K, 2014, J INT MED RES, V42, P684, DOI 10.1177/0300060514525351
   Klein PMC, 2014, BMJ-BRIT MED J, V349, DOI 10.1136/bmj.g6652
   Knauert MP, 2014, SEMIN RESP CRIT CARE, V35, P582, DOI 10.1055/s-0034-1390080
   Knauert MP, 2014, HEART LUNG, V43, P445, DOI 10.1016/j.hrtlng.2014.06.049
   Kollef MH, 1998, CHEST, V114, P541, DOI 10.1378/chest.114.2.541
   Kondili E, 2012, INTENS CARE MED, V38, P1640, DOI 10.1007/s00134-012-2623-z
   Kranke P, 2015, COCHRANE DB SYST REV, DOI 10.1002/14651858.CD009642.pub2
   Kress JP, 2000, NEW ENGL J MED, V342, P1471, DOI 10.1056/NEJM200005183422002
   Kruger C, 2013, INT J NURS STUD, V50, P1599, DOI 10.1016/j.ijnurstu.2013.05.005
   Kshettry VR, 2006, ANN THORAC SURG, V81, P201, DOI 10.1016/j.athoracsur.2005.06.016
   Kwak EM, 2012, J KOREAN ACAD NURS, V42, P76, DOI 10.4040/jkan.2012.42.1.76
   Kwizera A, 2015, CRIT CARE RES PRACT, V2015, DOI 10.1155/2015/491780
   Langley Gayle, 2011, Intensive Crit Care Nurs, V27, P67, DOI 10.1016/j.iccn.2010.12.001
   Lat I, 2009, CRIT CARE MED, V37, P1898, DOI 10.1097/CCM.0b013e31819ffe38
   Latronico N, 2017, INTENS CARE MED, V43, P1270, DOI 10.1007/s00134-017-4757-5
   Le Guen M, 2014, BRIT J ANAESTH, V112, P89, DOI 10.1093/bja/aet304
   LeBlanc JM, 2012, AM J CRIT CARE, V21, P99, DOI 10.4037/ajcc2012777
   Lee J, 2013, INT J PSYCHIAT MED, V45, P143, DOI 10.2190/PM.45.2.d
   Leith B A, 1999, Off J Can Assoc Crit Care Nurs, V10, P10
   Li D, 2009, J CRIT CARE, V24, DOI 10.1016/j.jcrc.2008.07.005
   Li QD, 2014, J PAIN SYMPTOM MANAG, V48, P975, DOI 10.1016/j.jpainsymman.2014.01.014
   Li SY, 2011, J CLIN NURS, V20, P396, DOI 10.1111/j.1365-2702.2010.03507.x
   Lin SM, 2008, J CRIT CARE, V23, P372, DOI 10.1016/j.jcrc.2006.09.001
   Lin SM, 2004, CRIT CARE MED, V32, P2254, DOI 10.1097/01.CCM.0000145587.16421.BB
   Liou HL, 2008, J CLIN NURS, V17, P1510, DOI 10.1111/j.1365-2702.2007.02128.x
   Little A, 2012, MINERVA ANESTESIOL, V78, P406
   Liu JJ, 2009, HEART LUNG, V38, P208, DOI 10.1016/j.hrtlng.2008.06.002
   Liu YW, 2015, PAIN MED, V16, P1622, DOI 10.1111/pme.12742
   Loeser JD, 2008, PAIN, V137, P473, DOI 10.1016/j.pain.2008.04.025
   Lu CH, 2008, ANAESTH INTENS CARE, V36, P553, DOI 10.1177/0310057X0803600409
   Lucidarme O, 2010, CRIT CARE, V14, DOI 10.1186/cc8954
   Luetz A, 2016, J CRIT CARE, V35, P168, DOI 10.1016/j.jcrc.2016.05.028
   Mosso-Vazquez JL, 2014, CYBERPSYCH BEH SOC N, V17, P371, DOI 10.1089/cyber.2014.0198
   Lukaszewicz AC, 2015, ANESTH ANALG, V120, P1297, DOI 10.1213/ANE.0000000000000609
   Lytle J, 2014, AM J CRIT CARE, V23, P24, DOI 10.4037/ajcc2014958
   Macintyre PE, 2014, ANAESTH INTENS CARE, V42, P558, DOI 10.1177/0310057X1404200504
   MacKenzie M, 2017, CAN J ANESTH, V64, P45, DOI 10.1007/s12630-016-0748-1
   MacLaren R, 2000, PHARMACOTHERAPY, V20, P662, DOI 10.1592/phco.20.7.662.35172
   MacLaren R, 2015, J INTENSIVE CARE MED, V30, P167, DOI 10.1177/0885066613510874
   Mahmood Saeed, 2014, Surg Neurol Int, V5, P141, DOI 10.4103/2152-7806.141890
   Mardani D, 2012, INT J PREVENTIVE MED, V3, P420
   Marquis F, 2007, CRIT CARE MED, V35, P2533, DOI 10.1097/01.CCM.0000284506.43390.F3
   Marshall J, 2008, CRIT CARE MED, V36, P427, DOI 10.1097/01.CCM.0000300275.63811.B3
   Marshall J, 2016, J CRIT CARE, V33, P119, DOI 10.1016/j.jcrc.2015.12.017
   Martin B, 2005, AM J CRIT CARE, V14, P133, DOI 10.4037/ajcc2005.14.2.133
   Iglesia VM, 2012, ENFERM INTENSIV, V23, P164, DOI 10.1016/j.enfi.2012.08.002
   Mather JF, 2017, CRIT CARE MED, V45, P1515, DOI 10.1097/CCM.0000000000002530
   McCaffery M, 1994, PAIN CLIN MANUAL NUR
   McKinley S, 2013, J PSYCHOSOM RES, V75, P539, DOI 10.1016/j.jpsychores.2013.09.007
   MCMURRAY TJ, 1990, ANAESTHESIA, V45, P322, DOI 10.1111/j.1365-2044.1990.tb14743.x
   McPherson JA, 2013, CRIT CARE MED, V41, P405, DOI 10.1097/CCM.0b013e31826ab49b
   Mehta S, 2017, AM J RESP CRIT CARE, V196, P425, DOI 10.1164/rccm.201701-0076CP
   Mehta S, 2015, CRIT CARE MED, V43, P557, DOI 10.1097/CCM.0000000000000727
   Mehta S, 2012, JAMA-J AM MED ASSOC, V308, P1985, DOI 10.1001/jama.2012.13872
   Memis D, 2010, J CRIT CARE, V25, P458, DOI 10.1016/j.jcrc.2009.12.012
   Merskey H., 1994, CLASSIFICATION CHRON
   Mesnil M, 2011, INTENS CARE MED, V37, P933, DOI 10.1007/s00134-011-2187-3
   Micek ST, 2005, CRIT CARE MED, V33, P1260, DOI 10.1097/01.CCM.0000164540.58515.BF
   Michaud CJ, 2014, ANN PHARMACOTHER, V48, P328, DOI 10.1177/1060028013513559
   Milbrandt EB, 2004, CRIT CARE MED, V32, P955, DOI 10.1097/01.CCM.0000119429.16055.92
   Minnick A, 2001, Am J Crit Care, V10, P168
   Minnick AF, 2007, J NURS SCHOLARSHIP, V39, P363, DOI 10.1111/j.1547-5069.2007.00194.x
   Mistraletti G, 2009, J CRIT CARE, V24, P563, DOI 10.1016/j.jcrc.2009.05.006
   Mitchinson AR, 2007, ARCH SURG-CHICAGO, V142, P1158, DOI 10.1001/archsurg.142.12.1158
   Mondello Epifanio, 2002, J Clin Monit Comput, V17, P271, DOI 10.1023/A:1021250320103
   Moon KJ, 2015, INT J NURS STUD, V52, P1423, DOI 10.1016/j.ijnurstu.2015.04.021
   Morandi A, 2011, CHEST, V140, P580, DOI 10.1378/chest.10-3065
   Morris PE, 2008, CRIT CARE MED, V36, P2238, DOI 10.1097/CCM.0b013e318180b90e
   Morris PE, 2016, JAMA-J AM MED ASSOC, V315, P2694, DOI 10.1001/jama.2016.7201
   Moss M, 2016, AM J RESP CRIT CARE, V193, P1101, DOI 10.1164/rccm.201505-1039OC
   Mu DL, 2010, CRIT CARE, V14, DOI 10.1186/cc9393
   Muller L, 2008, ANN FR ANESTH, V27
   Muscedere J, 2017, INTENS CARE MED, V43, P1105, DOI 10.1007/s00134-017-4867-0
   Naidech AM, 2013, AM J RESP CRIT CARE, V188, P1331, DOI 10.1164/rccm.201307-1256OC
   Nasraway SA, 2002, CRIT CARE MED, V30, P1483, DOI 10.1097/00003246-200207000-00014
   Nassar AP, 2014, ANN INTENSIVE CARE, V4, DOI 10.1186/2110-5820-4-14
   Navarro-Garcia MA, 2011, REV ESP CARDIOL, V64, P1005, DOI [10.1016/j.recesp.2011.06.009, 10.1016/j.rec.2011.06.009]
   Needham DM, 2016, LANCET RESP MED, V4, P203, DOI 10.1016/S2213-2600(16)00005-9
   Needham DM, 2014, AM J RESP CRIT CARE, V189, P1214, DOI 10.1164/rccm.201401-0158OC
   Nicolas Ana, 2008, Nurs Crit Care, V13, P25, DOI 10.1111/j.1478-5153.2007.00255.x
   Nishikimi M, 2018, CRIT CARE MED, V46, P1099, DOI 10.1097/CCM.0000000000003132
   Nishimura K, 2016, HEART LUNG, V45, P15, DOI 10.1016/j.hrtlng.2015.11.001
   Norman BC, 2016, CRIT CARE MED, V44, P2003, DOI 10.1097/CCM.0000000000001849
   Nuckols TK, 2008, J GEN INTERN MED, V23, P37, DOI 10.1007/s11606-007-0440-9
   Nydahl P, 2017, ANN AM THORAC SOC, V14, P766, DOI 10.1513/AnnalsATS.201611-843SR
   Oberhofer D, 2005, WORLD J SURG, V29, P446, DOI 10.1007/s00268-004-7612-0
   Ogilvie MP, 2011, J TRAUMA, V71, P1415, DOI 10.1097/TA.0b013e3182178b8b
   Oliver WC, 2011, J CARDIOTHOR VASC AN, V25, P110, DOI 10.1053/j.jvca.2010.07.008
   Olson DM, 2009, NEUROCRIT CARE, V11, P20, DOI 10.1007/s12028-008-9184-6
   Ono Hiroshi, 2011, Intensive Crit Care Nurs, V27, P158, DOI 10.1016/j.iccn.2011.03.003
   Oto J, 2011, ANAESTH INTENS CARE, V39, P392, DOI 10.1177/0310057X1103900309
   Oto J, 2012, INTENS CARE MED, V38, P1982, DOI 10.1007/s00134-012-2685-y
   Ouimet S, 2007, INTENS CARE MED, V33, P1007, DOI 10.1007/s00134-007-0618-y
   Ouimet S, 2007, INTENS CARE MED, V33, P66, DOI 10.1007/s00134-006-0399-8
   Ozer N, 2013, PAIN MANAG NURS, V14, P20, DOI 10.1016/j.pmn.2010.05.002
   Page VJ, 2014, AM J RESP CRIT CARE, V189, P666, DOI 10.1164/rccm.201306-1150OC
   Page VJ, 2013, LANCET RESP MED, V1, P515, DOI 10.1016/S2213-2600(13)70166-8
   Page VJ, 2017, LANCET RESP MED, V1, P515
   Paliwal Bharat, 2015, J Clin Diagn Res, V9, pUC01, DOI 10.7860/JCDR/2015/14474.6258
   Pandey CK, 2005, ANESTH ANALG, V101, P220, DOI 10.1213/01.ANE.0000152186.89020.36
   Pandey CK, 2002, ANESTH ANALG, V95, P1719, DOI 10.1097/00000539-200212000-00046
   Pandharipande P, 2006, ANESTHESIOLOGY, V104, P21, DOI 10.1097/00000542-200601000-00005
   Pandharipande PP, 2013, NEW ENGL J MED, V369, P1306, DOI 10.1056/NEJMoa1301372
   Pandharipande PP, 2007, JAMA-J AM MED ASSOC, V298, P2644, DOI 10.1001/jama.298.22.2644
   Pandharipande PP, 2017, INTENS CARE MED, V43, P1329, DOI 10.1007/s00134-017-4860-7
   Park G, 2007, BRIT J ANAESTH, V98, P76, DOI 10.1093/bja/ael320
   Parthasarathy S, 2002, AM J RESP CRIT CARE, V166, P1423, DOI 10.1164/rccm.200209-999OC
   Parthasarathy S, 2010, CRIT CARE MED, V38, P705, DOI 10.1097/CCM.0b013e3181cbb05f
   Patel J, 2014, ANAESTHESIA, V69, P540, DOI 10.1111/anae.12638
   Patel MB, 2016, AM J RESP CRIT CARE, V193, P1373, DOI 10.1164/rccm.201506-1158OC
   Patel SB, 2014, AM J RESP CRIT CARE, V189, P658, DOI 10.1164/rccm.201310-1815OC
   Patman S, 2001, AUST J PHYSIOTHER, V47, P7, DOI 10.1016/S0004-9514(14)60294-4
   Paulson-Conger M, 2011, PAIN MANAG NURS, V12, P218, DOI 10.1016/j.pmn.2010.05.008
   Paulus J, 2013, CRIT CARE, V17, DOI 10.1186/cc12840
   Payen JF, 2013, J CRIT CARE, V28, DOI 10.1016/j.jcrc.2012.10.006
   Payen JF, 2009, ANESTHESIOLOGY, V111, P1308, DOI 10.1097/ALN.0b013e3181c0d4f0
   Payen JF, 2001, CRIT CARE MED, V29, P2258, DOI 10.1097/00003246-200112000-00004
   Pesonen A, 2011, BRIT J ANAESTH, V106, P873, DOI 10.1093/bja/aer083
   Piotrowski MM, 2003, J AM COLL SURGEONS, V197, P1037, DOI 10.1016/j.jamcollsurg.2003.07.020
   Pires-Neto Ruy Camargo, 2013, Rev. bras. ter. intensiva, V25, P39, DOI 10.1590/S0103-507X2013000100008
   Pisani MA, 2009, AM J RESP CRIT CARE, V180, P1092, DOI 10.1164/rccm.200904-0537OC
   Plaschke K, 2010, INTENS CARE MED, V36, P2081, DOI 10.1007/s00134-010-2004-4
   Pohlman MC, 2010, CRIT CARE MED, V38, P2089, DOI 10.1097/CCM.0b013e3181f270c3
   Prakanrattana U, 2007, ANAESTH INTENS CARE, V35, P714, DOI 10.1177/0310057X0703500509
   Prottengeier J, 2014, CRIT CARE, V18, DOI 10.1186/s13054-014-0615-9
   Pun BT, 2005, CRIT CARE MED, V33, P1199, DOI 10.1097/01.CCM.0000166867.78320.AC
   Puntillo K, 2004, AM J CRIT CARE, V13, P292, DOI 10.4037/ajcc2004.13.4.292
   PUNTILLO K, 1994, NURS RES, V43, P31
   Puntillo KA, 2004, CRIT CARE MED, V32, P421, DOI 10.1097/01.CCM.0000108875.35298.D2
   Puntillo K, 2017, INTENS CARE MED, V43, P1386, DOI 10.1007/s00134-017-4694-3
   Puntillo KA, 2014, AM J RESP CRIT CARE, V189, P39, DOI 10.1164/rccm.201306-1174OC
   Puntillo KA, 2012, CRIT CARE MED, V40, P2760, DOI 10.1097/CCM.0b013e31825b94d8
   Puntillo KA, 2016, CURR OPIN CRIT CARE, V22, P506, DOI 10.1097/MCC.0000000000000343
   Quenot JP, 2007, CRIT CARE MED, V35, P2031, DOI 10.1097/01.ccm.0000282733.83089.4d
   Radtke FM, 2012, INTENS CARE MED, V38, P1974, DOI 10.1007/s00134-012-2658-1
   Rahu MA, 2015, AM J CRIT CARE, V24, P514, DOI 10.4037/ajcc2015832
   Rahu MA, 2013, AM J CRIT CARE, V22, P412, DOI 10.4037/ajcc2013705
   Reade MC, 2016, JAMA-J AM MED ASSOC, V315, P1460, DOI 10.1001/jama.2016.2707
   Reade MC, 2011, CRIT CARE RESUSC, V13, P217
   Rechtschaffen A, 1968, MANUAL STANDARDIZED
   Richards K C, 2000, J Nurs Meas, V8, P131
   Richards Kathy C, 2002, J Cardiovasc Nurs, V17, P42
   Richardson Annette, 2007, Nurs Crit Care, V12, P278, DOI 10.1111/j.1478-5153.2007.00243.x
   Riess ML, 2002, EUR J ANAESTH, V19, P18, DOI 10.1017/S0265021502000030
   Riker RR, 2014, NEUROCRIT CARE, V21, P27, DOI 10.1007/s12028-014-0025-5
   Riker RR, 2009, JAMA-J AM MED ASSOC, V301, P489, DOI 10.1001/jama.2009.56
   Riker RR, 2001, INTENS CARE MED, V27, P853, DOI 10.1007/s001340100912
   Rivosecchi RM, 2016, J CRIT CARE, V31, P206, DOI 10.1016/j.jcrc.2015.09.031
   Roberts B, 2005, AUST CRIT CARE, V18, P8
   Roberts Brigit, 2005, Aust Crit Care, V18, P8, DOI 10.1016/S1036-7314(05)80019-0
   Roberts BL, 2007, J CLIN NURS, V16, P1669, DOI 10.1111/j.1365-2702.2006.01588.x
   Roberts Brigit L, 2006, Intensive Crit Care Nurs, V22, P264, DOI 10.1016/j.iccn.2006.02.002
   Roberts DJ, 2012, DRUGS, V72, P1881, DOI 10.2165/11636220-000000000-00000
   Roberts H, 2005, AUST CRIT CARE, V18, P173
   Robinson BRH, 2008, J TRAUMA, V65, P517, DOI 10.1097/TA.0b013e318181b8f6
   Robinson TN, 2011, ARCH SURG-CHICAGO, V146, P295, DOI 10.1001/archsurg.2011.14
   Robleda G, 2016, INTENS CARE MED, V42, P183, DOI 10.1007/s00134-015-4112-7
   Roche-Campo F, 2013, CRIT CARE MED, V41, P1637, DOI 10.1097/CCM.0b013e318287f569
   Roekaerts P M, 1993, J Cardiothorac Vasc Anesth, V7, P142, DOI 10.1016/1053-0770(93)90206-Z
   Rose L, 2016, J CRIT CARE, V31, P31, DOI 10.1016/j.jcrc.2015.09.011
   Rotondi AJ, 2002, CRIT CARE MED, V30, P746, DOI 10.1097/00003246-200204000-00004
   Routsi C, 2010, CRIT CARE, V14, DOI 10.1186/cc8987
   Rozendaal F, 2009, INTENS CARE MED, V35, P291, DOI 10.1007/s00134-008-1328-9
   Sackey PV, 2007, ANAESTH INTENS CARE, V35, P348, DOI 10.1177/0310057X0703500305
   SAITO T, 1991, CRIT CARE MED, V19, P938, DOI 10.1097/00003246-199107000-00019
   Salluh JI, 2010, CRIT CARE, V14, DOI 10.1186/cc9333
   Samuelson K A M, 2008, Acta Anaesthesiol Scand, V52, P1116, DOI 10.1111/j.1399-6576.2008.01702.x
   Sanchez-Izquierdo-Riera JA, 1998, ANESTH ANALG, V86, P1219, DOI 10.1097/00000539-199806000-00016
   Sauls Jenny, 2002, Pain Manag Nurs, V3, P44, DOI 10.1053/jpmn.2002.123017
   Schweickert WD, 2009, LANCET, V373, P1874, DOI 10.1016/S0140-6736(09)60658-9
   Scotts A, 2015, PLOS MED, V2, pe272
   Searle NR, 1997, CAN J ANAESTH, V44, P629, DOI 10.1007/BF03015447
   Selva A, 2017, J CLIN EPIDEMIOL, V88, P102, DOI 10.1016/j.jclinepi.2017.05.018
   Serafim RB, 2012, ANN INTENSIVE CARE, V2, DOI 10.1186/2110-5820-2-51
   Sessler CN, 2002, AM J RESP CRIT CARE, V166, P1338, DOI 10.1164/rccm.2107138
   Sharma A, 2012, GEN HOSP PSYCHIAT, V34, P639, DOI 10.1016/j.genhosppsych.2012.06.009
   Shehabi Y, 2018, CRIT CARE MED, V46, P490, DOI 10.1097/CCM.0000000000002902
   Shehabi Y, 2013, CRIT CARE MED, V41, P1983, DOI 10.1097/CCM.0b013e31828a437d
   Shehabi Y, 2013, INTENS CARE MED, V39, P910, DOI 10.1007/s00134-013-2830-2
   Shehabi Y, 2012, AM J RESP CRIT CARE, V186, P724, DOI 10.1164/rccm.201203-0522OC
   Shehabi Y, 2010, CRIT CARE MED, V38, P2311, DOI 10.1097/CCM.0b013e3181f85759
   Shekelle P, 2012, IMPLEMENT SCI, V7, DOI 10.1186/1748-5908-7-62
   Shilo L, 2000, CHRONOBIOL INT, V17, P71, DOI 10.1081/CBI-100101033
   Siffleet J, 2007, J CLIN NURS, V16, P2142, DOI 10.1111/j.1365-2702.2006.01840.x
   Simini B, 1999, LANCET, V354, P571, DOI 10.1016/S0140-6736(99)02728-2
   Simmons LE, 1999, CRIT CARE MED, V27, P1499, DOI 10.1097/00003246-199908000-00016
   Simons KS, 2016, LANCET RESP MED, V4, P194, DOI 10.1016/S2213-2600(16)00025-4
   Simons KS, 2014, J CRIT CARE, V29, P283, DOI 10.1016/j.jcrc.2013.10.027
   Simpson T, 1996, Am J Crit Care, V5, P173
   Singh M, 2005, J CARDIOTHOR VASC AN, V19, P719, DOI 10.1053/j.jvca.2005.07.024
   Skinner EH, 2009, CRIT CARE RESUSC, V11, P110
   Skrobik YK, 2004, INTENS CARE MED, V30, P444, DOI 10.1007/s00134-003-2117-0
   Skrobik Y, 2018, AM J RESP CRIT CARE, V197, P1147, DOI 10.1164/rccm.201710-1995OC
   Skrobik Y, 2010, ANESTH ANALG, V111, P451, DOI 10.1213/ANE.0b013e3181d7e1b8
   Slooter AJC, 2017, HAND CLINIC, V141, P449, DOI 10.1016/B978-0-444-63599-0.00025-9
   SNELLEN F, 1990, INTENS CARE MED, V16, P312, DOI 10.1007/BF01706356
   Sneyers B, 2014, CRIT CARE, V18, DOI 10.1186/s13054-014-0655-1
   Tanaka LMS, 2014, CRIT CARE, V18, DOI 10.1186/cc13995
   Soriano SG, 2012, CRIT CARE MED, V40, P2518, DOI 10.1097/CCM.0b013e31825ae442
   Spronk PE, 2009, INTENS CARE MED, V35, P1276, DOI 10.1007/s00134-009-1466-8
   Sricharoenchai T, 2014, J CRIT CARE, V29, P395, DOI 10.1016/j.jcrc.2013.12.012
   Srivastava VK, 2014, J CLIN DIAGN RES, V8, pGC04, DOI 10.7860/JCDR/2014/8797.4817
   Stanik-Hutt J A, 2001, Am J Crit Care, V10, P252
   Stiller Kathy, 2004, Physiotherapy Theory and Practice, V20, P175, DOI 10.1080/09593980490487474
   Storli Sissel L, 2008, Nurs Crit Care, V13, P86, DOI 10.1111/j.1478-5153.2007.00235.x
   Stotts NA, 2004, HEART LUNG, V33, P321, DOI 10.1016/j.hrtlng.2004.04.001
   Stotts NA., 2007, ACUTE PAIN, V9, P125, DOI DOI 10.1016/J.ACPAIN.2007.07.001
   Strom T, 2010, LANCET, V375, P475, DOI 10.1016/S0140-6736(09)62072-9
   Su CP, 2013, J ADV NURS, V69, P1377, DOI 10.1111/j.1365-2648.2012.06130.x
   Su X, 2016, LANCET, V388, P1893, DOI 10.1016/S0140-6736(16)30580-3
   Sutter R, 2014, EUR J NEUROL, V21, P1268, DOI 10.1111/ene.12436
   Svenningsen H, 2013, ACTA ANAESTH SCAND, V57, P288, DOI 10.1111/aas.12048
   Svenningsen H, 2016, J CLIN NURS, V25, P2807, DOI 10.1111/jocn.13318
   Svenningsen H, 2014, J CLIN NURS, V23, P634, DOI 10.1111/jocn.12250
   Taguchi Toyoe, 2007, Intensive Crit Care Nurs, V23, P289, DOI 10.1016/j.iccn.2007.04.004
   Tedders KM, 2014, PHARMACOTHERAPY, V34, P643, DOI 10.1002/phar.1429
   Terai T, 1998, REGION ANESTH PAIN M, V23, P147, DOI 10.1097/00115550-199823020-00006
   The Joint Commission, 2017, NEW REV STAND REL PA
   Thomason JWW, 2005, CRIT CARE, V9, pR375, DOI 10.1186/cc3729
   Titsworth WL, 2012, J NEUROSURG, V116, P1379, DOI 10.3171/2012.2.JNS111881
   Tomasi CD, 2012, J CRIT CARE, V27, P212, DOI 10.1016/j.jcrc.2011.05.015
   Tomichek JE, 2016, CRIT CARE, V20, DOI 10.1186/s13054-016-1557-1
   Tonner PH, 2005, CRIT CARE MED, V33, P580, DOI 10.1097/01.ccm.0000156291.04287.7F
   Toublanc B, 2007, INTENS CARE MED, V33, P1148, DOI 10.1007/s00134-007-0659-2
   Treggiari M, 2010, CRIT CARE MED, V38, P349, DOI 10.1097/CCM.0b013e3181c546f8
   Treggiari MM, 2009, CRIT CARE MED, V37, P2527, DOI 10.1097/CCM.0b013e3181a5689f
   TreggiariVenzi M, 1996, INTENS CARE MED, V22, P1186, DOI 10.1007/s001340050236
   Trompeo AC, 2011, MINERVA ANESTESIOL, V77, P604
   Trouiller P, 2009, INTENS CARE MED, V35, P2096, DOI 10.1007/s00134-009-1636-8
   Tsuruta R, 2014, J CRIT CARE, V29, DOI 10.1016/j.jcrc.2014.01.021
   Turgay AS, 2009, CLIN NURSE SPEC, V23, P68, DOI 10.1097/NUR.0b013e318199125c
   Turkmen A, 2006, EUR J ANAESTH, V23, P300, DOI 10.1017/S0265021506000081
   Turnbull AE, 2017, CRIT CARE MED, V45, P1001, DOI 10.1097/CCM.0000000000002435
   Ura GA, 2007, TOHOKU J EXPT MED3, V212, P299
   Valente M, 2002, CLIN NEUROPHYSIOL, V113, P1798, DOI 10.1016/S1388-2457(02)00218-3
   Van Allen NR, 2012, MED GAS RES, V2, DOI 10.1186/2045-9912-2-22
   van den Boogaard M, 2014, INTENS CARE MED, V40, P361, DOI 10.1007/s00134-013-3202-7
   van den Boogaard M, 2012, BMJ-BRIT MED J, V344, DOI 10.1136/bmj.e420
   van den Boogaard M, 2018, JAMA-J AM MED ASSOC, V319, P680, DOI 10.1001/jama.2018.0160
   van den Boogaard M, 2012, CRIT CARE MED, V40, P112, DOI 10.1097/CCM.0b013e31822e9fc9
   van den Boogaard M, 2010, CRIT CARE, V14, DOI 10.1186/cc9214
   van den Boogaard M, 2009, CRIT CARE, V13, DOI 10.1186/cc7991
   Van den Broecke S, 2014, SLEEP MED, V15, P1539, DOI 10.1016/j.sleep.2014.06.017
   van der Kooi AW, 2015, AM J CRIT CARE, V24, P488, DOI 10.4037/ajcc2015348
   van Eijk MMJ, 2009, CRIT CARE MED, V37, P1881, DOI 10.1097/CCM.0b013e3181a00118
   van Gulik L, 2010, EUR J ANAESTH, V27, P900, DOI 10.1097/EJA.0b013e32833d91c3
   Vance Diana L, 2003, AACN Clin Issues, V14, P82, DOI 10.1097/00044067-200302000-00010
   World Health Organization, 2017, REH KEY HLTH 21 CENT
   Van Rompaey B, 2012, CRIT CARE, V16, DOI 10.1186/cc11330
   Van Rompaey B, 2009, J CLIN NURS, V18, P3349, DOI 10.1111/j.1365-2702.2009.02933.x
   van Rompaey B, 2009, CRIT CARE, V13, DOI 10.1186/cc7892
   van Valen R, 2012, EUR J CARDIOVASC NUR, V11, P62, DOI 10.1177/1474515111430879
   Vazquez M, 2011, NURS CRIT CARE, V16, P178, DOI 10.1111/j.1478-5153.2011.00436.x
   Veiga D, 2012, REV BRAS ANESTESIOL, V62, P469, DOI 10.1016/S0034-7094(12)70146-0
   VERVEST ACM, 1988, PAIN, V34, P318, DOI 10.1016/0304-3959(88)90129-7
   Walder B, 2001, INTENS CARE MED, V27, P107, DOI 10.1007/s001340000761
   Walsh TS, 2016, LANCET RESP MED, V4, P807, DOI 10.1016/S2213-2600(16)30178-3
   Wang L, 2016, CAN J ANESTH, V63, P311, DOI 10.1007/s12630-015-0551-4
   Wang W, 2012, CRIT CARE MED, V40, P731, DOI 10.1097/CCM.0b013e3182376e4f
   Wang ZH, 2017, ANESTH ANALG, V125, P176, DOI 10.1213/ANE.0000000000001786
   Wassenaar A, 2015, INTENS CARE MED, V41, P1048, DOI 10.1007/s00134-015-3777-2
   Watson PL, 2013, CRIT CARE MED, V41, P1958, DOI 10.1097/CCM.0b013e31828a3f75
   Weinbroum AA, 1997, INTENS CARE MED, V23, P1258, DOI 10.1007/s001340050495
   WHITE DP, 1983, AM REV RESPIR DIS, V128, P984
   White PF, 2007, ANESTH ANALG, V104, P1380, DOI 10.1213/01.ane.0000263034.96885.e1
   Wick EC, 2017, JAMA SURG, V152, P691, DOI 10.1001/jamasurg.2017.0898
   Wolters AE, 2016, CRIT CARE MED, V44, P1808, DOI 10.1097/CCM.0000000000001861
   Wolters AE, 2014, CRIT CARE, V18, DOI 10.1186/cc13929
   Woolf SH, 1999, BRIT MED J, V318, P527, DOI 10.1136/bmj.318.7182.527
   Wu XH, 2016, ANESTHESIOLOGY, V125, P979, DOI 10.1097/ALN.0000000000001325
   Xu JB WY, 2012, MODERN MED J CHINA, V14, P20
   Yamaguchi T, 2014, GEN HOSP PSYCHIAT, V36, P634, DOI 10.1016/j.genhosppsych.2014.09.006
   Yaman F, 2012, EUR REV MED PHARMACO, V16, P660
   Yang KS, 2014, ANESTH ANALG, V119, P43, DOI 10.1213/ANE.0b013e3182a125c3
   Yeh Shu-Hui, 2004, J Nurs Res, V12, P246
   Yi P, 2015, PAIN MED, V16, pS32, DOI 10.1111/pme.12914
   Yilmaz C, 2010, ULUS TRAVMA ACIL CER, V16, P521
   YINNON AM, 1992, BRIT J CLIN PRACT, V46, P88
   Yont GH, 2014, HOLIST NURS PRACT, V28, P85, DOI 10.1097/HNP.0000000000000013
   Yosef-Brauner O, 2015, CLIN RESPIR J, V9, P1, DOI 10.1111/crj.12091
   Young Jeanne, 2006, Intensive Crit Care Nurs, V22, P32, DOI 10.1016/j.iccn.2005.04.004
   Yu A, 2013, CRIT CARE MED, V41, P2002, DOI 10.1097/CCM.0b013e31828e96c0
   Zaal IJ, 2015, CRIT CARE MED, V43, P40, DOI 10.1097/CCM.0000000000000625
   Zanni JM, 2010, J CRIT CARE, V25, P254, DOI 10.1016/j.jcrc.2009.10.010
   Zhang L, 2013, SUPPORT CARE CANCER, V21, P2091, DOI 10.1007/s00520-013-1754-2
   Zhang WY, 2015, J CRIT CARE, V30, P606, DOI 10.1016/j.jcrc.2015.02.003
   Zhou YF, 2014, CRIT CARE, V18, DOI 10.1186/cc13922
NR 539
TC 523
Z9 541
U1 39
U2 226
PU LIPPINCOTT WILLIAMS & WILKINS
PI PHILADELPHIA
PA TWO COMMERCE SQ, 2001 MARKET ST, PHILADELPHIA, PA 19103 USA
SN 0090-3493
EI 1530-0293
J9 CRIT CARE MED
JI Crit. Care Med.
PD SEP
PY 2018
VL 46
IS 9
BP E825
EP E873
DI 10.1097/CCM.0000000000003299
PG 49
WC Critical Care Medicine
WE Science Citation Index Expanded (SCI-EXPANDED); Social Science Citation Index (SSCI)
SC General & Internal Medicine
GA GQ2VN
UT WOS:000441517100001
PM 30113379
OA Green Published, Bronze
HC Y
HP N
DA 2022-04-18
ER

PT J
AU Devlin, JW
   Skrobik, Y
   Gelinas, C
   Needham, DM
   Slooter, AJC
   Pandharipande, PP
   Watson, PL
   Weinhouse, GL
   Nunnally, ME
   Rochwerg, B
   Balas, MC
   van den Boogaard, M
   Bosma, KJ
   Brummel, NE
   Chanques, G
   Denehy, L
   Drouot, X
   Fraser, GL
   Harris, JE
   Joffe, AM
   Kho, ME
   Kress, JP
   Lanphere, JA
   McKinley, S
   Neufeld, KJ
   Pisani, MA
   Payen, JF
   Pun, BT
   Puntillo, KA
   Riker, RR
   Robinson, BRH
   Shehabi, Y
   Szumita, PM
   Winkelman, C
   Centofanti, JE
   Price, C
   Nikayin, S
   Misak, CJ
   Flood, PD
   Kiedrowski, K
   Alhazzani, W
AF Devlin, John W.
   Skrobik, Yoanna
   Gelinas, Celine
   Needham, Dale M.
   Slooter, Arjen J. C.
   Pandharipande, Pratik P.
   Watson, Paula L.
   Weinhouse, Gerald L.
   Nunnally, Mark E.
   Rochwerg, Bram
   Balas, Michele C.
   van den Boogaard, Mark
   Bosma, Karen J.
   Brummel, Nathaniel E.
   Chanques, Gerald
   Denehy, Linda
   Drouot, Xavier
   Fraser, Gilles L.
   Harris, Jocelyn E.
   Joffe, Aaron M.
   Kho, Michelle E.
   Kress, John P.
   Lanphere, Julie A.
   McKinley, Sharon
   Neufeld, Karin J.
   Pisani, Margaret A.
   Payen, Jean-Francois
   Pun, Brenda T.
   Puntillo, Kathleen A.
   Riker, Richard R.
   Robinson, Bryce R. H.
   Shehabi, Yahya
   Szumita, Paul M.
   Winkelman, Chris
   Centofanti, John E.
   Price, Carrie
   Nikayin, Sina
   Misak, Cheryl J.
   Flood, Pamela D.
   Kiedrowski, Ken
   Alhazzani, Waleed
TI Executive Summary: Clinical Practice Guidelines for the Prevention and
   Management of Pain, Agitation/Sedation, Delirium, Immobility, and Sleep
   Disruption in Adult Patients in the ICU
SO CRITICAL CARE MEDICINE
LA English
DT Article
DE delirium; guidelines; intensive care; mobilization; pain; sedation;
   sleep
ID INTENSIVE-CARE-UNIT; CRITICALLY-ILL PATIENTS; MECHANICALLY VENTILATED
   PATIENTS; ANALGESIA-BASED SEDATION; LONG-TERM SEDATION;
   RESPIRATORY-DISTRESS-SYNDROME; GUILLAIN-BARRE-SYNDROME; ACUTE LUNG
   INJURY; CARDIAC-SURGERY; DOUBLE-BLIND
C1 [Devlin, John W.] Northeastern Univ, Sch Pharm, Boston, MA 02115 USA.
   [Devlin, John W.] Tufts Med Ctr, Div Pulm Crit Care & Sleep Med, Boston, MA 02111 USA.
   [Skrobik, Yoanna] McGill Univ, Fac Med, Montreal, PQ, Canada.
   [Skrobik, Yoanna] Reseau Sante Resp, Regrp Soins Crit Resp, Montreal, PQ, Canada.
   [Gelinas, Celine] McGill Univ, Ingram Sch Nursing, Montreal, PQ, Canada.
   [Needham, Dale M.] Johns Hopkins Univ, Sch Med, Div Pulm & Crit Care Med, Dept Phys Med & Rehabil, Baltimore, MD USA.
   [Slooter, Arjen J. C.] Univ Utrecht, Univ Med Ctr, Dept Intens Care Med, Brain Ctr Rudolf Magnus, Utrecht, Netherlands.
   [Pandharipande, Pratik P.] Vanderbilt Univ, Med Ctr, Dept Anesthesiol, Div Anesthesiol Crit Care Med, Nashville, TN USA.
   [Watson, Paula L.] Vanderbilt Univ, Med Ctr, Div Sleep Med, Nashville, TN USA.
   [Weinhouse, Gerald L.] Brigham & Womens Hosp, Div Pulm & Crit Care, 75 Francis St, Boston, MA 02115 USA.
   [Weinhouse, Gerald L.] Harvard Univ, Sch Med, Boston, MA USA.
   [Nunnally, Mark E.] New York Univ Langone Hlth, Div Anesthesiol Perioperat Care & Pain Med, New York, NY USA.
   [Nunnally, Mark E.] New York Univ Langone Hlth, Med, New York, NY USA.
   [Nunnally, Mark E.] New York Univ Langone Hlth, Div Neurol, New York, NY USA.
   [Nunnally, Mark E.] New York Univ Langone Hlth, Div Surg, New York, NY USA.
   [Rochwerg, Bram] McMaster Univ, Dept Med Crit Care, Hamilton, ON, Canada.
   [Rochwerg, Bram; Alhazzani, Waleed] McMaster Univ, Dept Hlth Res Methods Impact & Evidence, Hamilton, ON, Canada.
   [Balas, Michele C.] Ohio State Univ, Coll Nursing, Ctr Excellence Crit & Complex Care, Wexner Med Ctr, Columbus, OH 43210 USA.
   [van den Boogaard, Mark] Radboud Univ Nijmegen, Dept Intens Care Med, Med Ctr, Nijmegen, Netherlands.
   [Bosma, Karen J.] London Hlth Sci Ctr, Div Crit Care, London, ON, Canada.
   [Bosma, Karen J.] Univ Western Ontario, Schulich Sch Med & Dent, London, ON, Canada.
   [Brummel, Nathaniel E.] Vanderbilt Univ, Med Ctr, Dept Med, Div Allergy Pulm & Crit Care Med,Ctr Qual Aging, Nashville, TN USA.
   [Brummel, Nathaniel E.] Vanderbilt Univ, Med Ctr, Ctr Hlth Serv Res, Nashville, TN USA.
   [Chanques, Gerald] Montpellier Univ, Dept Anesthesia & Intens Care, St Eloi Hosp, Montpellier, France.
   [Chanques, Gerald] Univ Montpellier, CNRS, PhyMedExp, INSERM, Montpellier, France.
   [Denehy, Linda] Univ Melbourne, Sch Hlth Sci, Melbourne, Vic, Australia.
   [Drouot, Xavier] Univ Poitiers, Fac Med Pharm, Poitiers, France.
   [Drouot, Xavier] CHU Poitiers, Serv Neurophysiol, Poitiers, France.
   [Fraser, Gilles L.; Riker, Richard R.] Maine Med Ctr, Dept Crit Care, Portland, ME 04102 USA.
   [Fraser, Gilles L.; Riker, Richard R.] Tufts Univ, Sch Med, Portland, ME USA.
   [Harris, Jocelyn E.; Kho, Michelle E.] McMaster Univ, Sch Rehabil Sci, Hamilton, ON, Canada.
   [Joffe, Aaron M.] Univ Washington, Harborview Med Ctr, Dept Anesthesiol & Pain Med, 325 9Th Ave, Seattle, WA 98104 USA.
   [Kress, John P.] Univ Chicago, Div Pulm & Crit Care Med, Chicago, IL 60637 USA.
   [Lanphere, Julie A.] Intermt Hlth, Dept Phys Med & Rehabil, Salt Lake City, UT USA.
   [McKinley, Sharon] Deakin Univ, Sch Nursing & Midwifery, Geelong, Vic, Australia.
   [Neufeld, Karin J.] Johns Hopkins Univ, Sch Med, Dept Psychiat & Behav Sci, Baltimore, MD 21205 USA.
   [Pisani, Margaret A.] Yale Univ, Sch Med, Div Pulm Crit Care & Sleep Med, New Haven, CT USA.
   [Payen, Jean-Francois] Grenoble Alpes Univ Hosp, Dept Anesthesiol & Crit Care, Grenoble, France.
   [Pun, Brenda T.] Vanderbilt Univ, Med Ctr, Ctr Hlth Serv Res, Nashville, TN USA.
   [Puntillo, Kathleen A.] Univ Calif San Francisco, Sch Nursing, San Francisco, CA 94143 USA.
   [Robinson, Bryce R. H.] Univ Washington, Dept Surg, Seattle, WA 98195 USA.
   [Shehabi, Yahya] Monash Univ, Sch Clin Sci, Dept Crit Care & Perioperat Med, Melbourne, Vic, Australia.
   [Szumita, Paul M.] Brigham & Womens Hosp, Dept Pharm, 75 Francis St, Boston, MA 02115 USA.
   [Winkelman, Chris] Case Western Reserve Univ, Frances Payne Bolton Sch Nursing, Cleveland, OH 44106 USA.
   [Centofanti, John E.] McMaster Univ, Dept Anesthesia & Crit Care, Hamilton, ON, Canada.
   [Price, Carrie] Johns Hopkins Univ, Welch Med Lib, Baltimore, MD USA.
   [Nikayin, Sina] New York Med Coll, Dept Psychiat & Behav Sci, Valhalla, NY 10595 USA.
   [Misak, Cheryl J.] Univ Toronto, Dept Philosophy, Toronto, CA USA.
   [Flood, Pamela D.] Stanford Univ Hosp, Div Anesthesiol, Palo Alto, CA USA.
   [Kiedrowski, Ken] Johns Hopkins Univ Hosp, Patient & Family Advisory Comm, Baltimore, MD 21287 USA.
   [Alhazzani, Waleed] McMaster Univ, Dept Med Crit Care & Gastroenterol, Hamilton, ON, Canada.
RP Devlin, JW (通讯作者)，Northeastern Univ, Sch Pharm, Boston, MA 02115 USA.; Devlin, JW (通讯作者)，Tufts Med Ctr, Div Pulm Crit Care & Sleep Med, Boston, MA 02111 USA.
EM j.devlin@neu.edu
RI , Michelle/W-7414-2019; Winkelman, Chris/AAB-7818-2019; Nikayin,
   Sina/P-5603-2018; van den Boogaard, M./N-5857-2014; Szumita,
   Paul/AAH-1894-2021; Rochwerg, Bram/AAE-7606-2020; Flood, Pamela
   D/C-2371-2019; Harris, Jocelyn Ellen/ABE-7420-2021; Skrobik,
   Yoanna/K-8165-2014; Payen, Jean-Francois/L-6667-2014; Brummel,
   Nathan/AAB-5466-2020; Gélinas, Céline/AAE-2653-2022; Bosma,
   Karen/G-3281-2011; Price, Carrie/ABC-4528-2020
OI Winkelman, Chris/0000-0002-2988-9304; Nikayin, Sina/0000-0001-9024-038X;
   van den Boogaard, M./0000-0003-4233-2903; Szumita,
   Paul/0000-0002-3679-7037; Harris, Jocelyn Ellen/0000-0002-3293-1833;
   Skrobik, Yoanna/0000-0002-5315-6020; Gélinas,
   Céline/0000-0001-7948-5570; Price, Carrie/0000-0003-4345-3547; Drouot,
   Xavier/0000-0002-3940-4825; Flood, Pamela/0000-0001-7023-3924; Kho,
   Michelle/0000-0003-3170-031X; Brummel, Nathan/0000-0003-4308-0015;
   Pandharipande, Pratik/0000-0002-1389-8580
FU NIAUnited States Department of Health & Human ServicesNational
   Institutes of Health (NIH) - USANIH National Institute on Aging (NIA);
   NHLBIUnited States Department of Health & Human ServicesNational
   Institutes of Health (NIH) - USANIH National Heart Lung & Blood
   Institute (NHLBI); AstraZeneca PharmaceuticalsAstraZeneca; National
   Institutes of Health (NIH)United States Department of Health & Human
   ServicesNational Institutes of Health (NIH) - USA [R01HL132887]; Baxter
   Healthcare Corporation; Hospira; NIHUnited States Department of Health &
   Human ServicesNational Institutes of Health (NIH) - USA; Select Medical;
   Canadian Institutes of Health Research (CIHR)Canadian Institutes of
   Health Research (CIHR); Covidien; Restorative Therapies (Baltimore, MD);
   dexmedetomidine speaker program; Baxter SA; Pfizer (Hospira)Pfizer;
   Orion Pharma; NATIONAL INSTITUTE ON AGINGUnited States Department of
   Health & Human ServicesNational Institutes of Health (NIH) - USANIH
   National Institute on Aging (NIA) [K76AG054864] Funding Source: NIH
   RePORTER
FX Dr. Devlin has received research funding from the NIA, NHLBI, and
   AstraZeneca Pharmaceuticals, is on the editorial board of Critical Care
   Medicine, and he is the president of the American Delirium Society. Dr.
   Skrobik participates in the ATS and the American College of Chest
   Physicians (ACCP), and she is on the Editorial Board for Intensive Care
   Medicine and Chest. Dr. Needham is a principal investigator on a
   National Institutes of Health (NIH)-funded, multi-centered randomized
   trial (R01HL132887) evaluating nutrition and exercise in acute
   respiratory factor, and related to this trial, is currently in receipt
   of an unrestricted research grant and donated amino acid product from
   Baxter Healthcare Corporation and an equipment loan from Reck Medical
   Devices to two of the participating study sites, external to his
   institution. Dr. Slooter has disclosed that he is involved in the
   development of an electroencephalogram-based delirium monitor, where any
   (future) profits from electroencephalogram-based delirium monitoring
   will be used for future scientific research only. Dr. Pandharipande
   institution received funding from Hospira (research grant to purchase
   study drug [dexmedetomidine] in collaboration with an NIH-funded RO1
   study) and disclosed that he is the past president of the American
   Delirium Society. Dr. Nunnally participates in the SOCCA, IARS, and
   American Society of Anesthesiology (ASA). Dr. Rochwerg participates as a
   guideline methodologist for other organizations (i.e., ATS and CBS) in
   addition to Society of Critical Care Medicine. Dr. Balas received
   funding from Select Medical (primary investigator on research study
   exploring ABCDEF bundle adoption). Dr. Bosma received funding from the
   Canadian Institutes of Health Research (CIHR) where she is the primary
   investigator of an industry partnered research grant with Covidien as
   the industry partner of the CIHR for a study investigating PAV versus
   PSV for weaning from mechanical ventilation. Dr. Brummel participates in
   the ATS (Aging and Geriatrics Working Group Co-Chair) and ArjoHuntleigh
   (advisory board activities). Dr. Chanques participates in other
   healthcare professional organization activities. Dr. Denehy participates
   in the Australian Physiotherapy Association. Dr. Drouot participates in
   the French Sleep Society and the French Institute for Sleep and
   Vigilance. Dr. Joffe participates on committees for ASA. Dr. Kho
   received funding from Restorative Therapies (Baltimore, MD) (loaned two
   supine cycle ergometers for ongoing research). Dr. Kress received
   funding from a dexmedetomidine speaker program; he participates in the
   ATS and ACCP; and he has served as an expert witness in medical
   malpractice. Dr. McKinley participates in the American Association of
   Critical Care Nurses (Editorial Board of American Journal of Critical
   Care) and the American Heart Association (Editorial Board of Journal of
   Cardiovascular Nursing). Dr. Neufeld participates in the American
   Delirium Society (Board Member). Dr. Pisani participates in the ACCP
   (Chair Scientific Programming Committee and Steering Committee Womens
   Health Network). Dr. Payen received funding from Baxter SA (distributor
   of dexmedetomidine in France), and he has received honorariums from
   Baxter SA (oral presentations of dexmedetomidine). Dr. Pun participates
   as an AACN Speaker at the National Conference. Dr. Puntillo participates
   in other healthcare professional organizations (e.g., AACN). Dr.
   Robinson participates in EAST, ACS, and AAST. Dr.; Shehabi received
   funding from an unrestricted research grant (drug supply) from Pfizer
   (Hospira) and Orion Pharma to an ongoing multinational multi-center
   study. Dr. Szumita participates in several committees for the American
   Society of Health-System Pharmacists. Ms. Price has disclosed that she
   is a medical librarian working at Johns Hopkins University, and she
   consults as an information specialist to the Cochrane Urology Review
   Group. Dr. Flood participates on the SOAP research committee and the ASA
   Chronic Pain Committee. The remaining authors have disclosed that they
   do not have any potential conflicts of interest.
CR Aday AW, 2013, EUR HEART J-ACUTE CA, V2, P299, DOI 10.1177/2048872613501986
   Alexopoulou C, 2014, ANESTHESIOLOGY, V121, P801, DOI 10.1097/ALN.0000000000000361
   Ali Mir Shad, 2014, Indian J Chest Dis Allied Sci, V56, P13
   Awissi DK, 2012, ANN PHARMACOTHER, V46, P21, DOI 10.1345/aph.1Q284
   Balas MC, 2018, CRIT CARE MED, V46, P1464, DOI 10.1097/CCM.0000000000003307
   Balas MC, 2013, CRIT CARE MED, V41, pS116, DOI 10.1097/CCM.0b013e3182a17064
   Barnes-Daly MA, 2017, CRIT CARE MED, V45, P171, DOI 10.1097/CCM.0000000000002149
   Barr J, 2013, CRIT CARE MED, V41, P263, DOI 10.1097/CCM.0b013e3182783b72
   BarrientosVega R, 1997, CRIT CARE MED, V25, P33, DOI 10.1097/00003246-199701000-00009
   Beloeil H, 2004, ANESTH ANALG, V98, P395, DOI 10.1213/01.ANE.0000093780.67532.95
   Benca RM, 1997, SLEEP, V20, P1027
   Berger MM, 2010, BURNS, V36, P639, DOI 10.1016/j.burns.2009.08.009
   Bergeron N, 2001, INTENS CARE MED, V27, P859, DOI 10.1007/s001340100909
   BOEKE A, 1989, Journal of Drug Development, V2, P71
   Bourne RS, 2008, CRIT CARE, V12, DOI 10.1186/cc6871
   Brattebo G, 2002, BMJ-BRIT MED J, V324, P1386, DOI 10.1136/bmj.324.7350.1386
   Breen D, 2005, CRIT CARE, V9, pR200, DOI 10.1186/cc3495
   Brook AD, 1999, CRIT CARE MED, V27, P2609, DOI 10.1097/00003246-199912000-00001
   Brummel NE, 2014, INTENS CARE MED, V40, P370, DOI 10.1007/s00134-013-3136-0
   Bugedo Guillermo, 2013, Rev. bras. ter. intensiva, V25, P188, DOI 10.5935/0103-507X.20130034
   Burns KEA, 2016, ANN AM THORAC SOC, V13, P1962, DOI 10.1513/AnnalsATS.201606-445OC
   Burtin C, 2009, CRIT CARE MED, V37, P2499, DOI 10.1097/CCM.0b013e3181a38937
   Camps AS, 2000, CRIT CARE MED, V28, P3612, DOI 10.1097/00003246-200011000-00009
   Cantais A, 2016, CRIT CARE MED, V44, P2192, DOI 10.1097/CCM.0000000000001954
   CARRASCO G, 1993, CHEST, V103, P557, DOI 10.1378/chest.103.2.557
   Cattabriga I, 2007, EUR J CARDIO-THORAC, V32, P527, DOI 10.1016/j.ejcts.2007.05.017
   Chamorro C, 1996, CRIT CARE MED, V24, P932, DOI 10.1097/00003246-199606000-00010
   Chanques G, 2006, CRIT CARE MED, V34, P1691, DOI 10.1097/01.CCM.0000218416.62457.56
   Colombo R, 2012, MINERVA ANESTESIOL, V78, P1026
   Costa J, 1994, Clin Intensive Care, V5, P17
   Dantas Camila Moura, 2012, Rev. bras. ter. intensiva, V24, P173, DOI 10.1590/S0103-507X2012000200013
   de Jong A, 2013, CRIT CARE, V17, DOI 10.1186/cc12683
   Denehy L, 2017, INTENS CARE MED, V43, P86, DOI 10.1007/s00134-016-4513-2
   Denehy L, 2013, CRIT CARE, V17, DOI 10.1186/cc12835
   Devlin J, 2018, CRIT CARE MED, V46, P214, DOI 10.1097/01.ccm.0000528479.68346.e6
   Devlin JW, 2018, CRIT CARE MED, V46, pE825, DOI 10.1097/CCM.0000000000003299
   Devlin JW, 2016, CRIT CARE MED, V44, P1805, DOI 10.1097/CCM.0000000000002103
   Devlin JW, 2010, CRIT CARE MED, V38, P419, DOI 10.1097/CCM.0b013e3181b9e302
   Diby M, 2008, J CRIT CARE, V23, P359, DOI 10.1016/j.jcrc.2007.11.005
   Dinglas VD, 2017, CRIT CARE MED, V45, P446, DOI 10.1097/CCM.0000000000002208
   Dong ZH, 2014, WORLD J EMERG MED, V5, P48, DOI [10.5847/wjem.j.issn.1920-8642.2014.01.008, 10.5847/wjem.j.1920-8642.2014.01.008]
   Eakin MN, 2017, AM J CRIT CARE, V26, P456, DOI 10.4037/ajcc2017834
   Egerod I, 2010, CRIT CARE, V14, DOI 10.1186/cc8978
   Ely EW, 2001, CRIT CARE MED, V29, P1370, DOI 10.1097/00003246-200107000-00012
   Engelmann C, 2014, INDIAN J CRIT CARE M, V18, P212, DOI 10.4103/0972-5229.130572
   Erdek MA, 2004, INT J QUAL HEALTH C, V16, P59, DOI 10.1093/intqhc/mzh010
   Fan E, 2014, CRIT CARE MED, V42, P849, DOI 10.1097/CCM.0000000000000040
   Faust AC, 2016, ANESTH ANALG, V123, P903, DOI 10.1213/ANE.0000000000001393
   Foster J, 2013, CLIN NURSE SPEC, V27, P231, DOI 10.1097/NUR.0b013e3182a0b9f9
   Georgiou E, 2015, BIOMED RES INT, V2015, DOI 10.1155/2015/503830
   Girard TD, 2008, LANCET, V371, P126, DOI 10.1016/S0140-6736(08)60105-1
   Girard TD, 2010, CRIT CARE MED, V38, P428, DOI 10.1097/CCM.0b013e3181c58715
   Guillou N, 2003, ANESTH ANALG, V97, P843, DOI 10.1213/01.ANE.0000075837.67275.36
   Hall RI, 2001, CHEST, V119, P1151, DOI 10.1378/chest.119.4.1151
   Hanison J, 2015, BMJ QUAL IMPROV REP, V12, P4
   HELTON MC, 1980, HEART LUNG, V9, P464
   Hermans G, 2014, AM J RESP CRIT CARE, V190, P410, DOI 10.1164/rccm.201312-2257OC
   Herr DL, 2003, J CARDIOTHOR VASC AN, V17, P576, DOI 10.1016/S1053-0770(03)00200-3
   Hodgson CL, 2016, CRIT CARE MED, V44, P1145, DOI 10.1097/CCM.0000000000001643
   Hu RF, 2010, CRIT CARE, V14, DOI 10.1186/cc8965
   Ibrahim Murad G, 2006, Crit Care Resusc, V8, P187
   Jakob SM, 2012, JAMA-J AM MED ASSOC, V307, P1151, DOI 10.1001/jama.2012.304
   Joshi SS, 2013, ANN CARD ANAESTH, V16, P180, DOI 10.4103/0971-9784.114239
   Kamdar BB, 2016, CRIT CARE, V20, DOI 10.1186/s13054-016-1433-z
   Kamdar BB, 2013, CRIT CARE MED, V41, P800, DOI 10.1097/CCM.0b013e3182746442
   Karabinis A, 2004, CRIT CARE, V8, pR268, DOI 10.1186/cc2896
   Kayambu G, 2015, INTENS CARE MED, V41, P865, DOI 10.1007/s00134-015-3763-8
   Kho ME, 2015, J CRIT CARE, V30, P32, DOI 10.1016/j.jcrc.2014.09.014
   Kim K, 2014, J INT MED RES, V42, P684, DOI 10.1177/0300060514525351
   Kondili E, 2012, INTENS CARE MED, V38, P1640, DOI 10.1007/s00134-012-2623-z
   Kress JP, 2000, NEW ENGL J MED, V342, P1471, DOI 10.1056/NEJM200005183422002
   Li SY, 2011, J CLIN NURS, V20, P396, DOI 10.1111/j.1365-2702.2010.03507.x
   Macintyre PE, 2014, ANAESTH INTENS CARE, V42, P558, DOI 10.1177/0310057X1404200504
   MacLaren R, 2000, PHARMACOTHERAPY, V20, P662, DOI 10.1592/phco.20.7.662.35172
   MacLaren R, 2015, J INTENSIVE CARE MED, V30, P167, DOI 10.1177/0885066613510874
   Memis D, 2010, J CRIT CARE, V25, P458, DOI 10.1016/j.jcrc.2009.12.012
   Mesnil M, 2011, INTENS CARE MED, V37, P933, DOI 10.1007/s00134-011-2187-3
   Moon KJ, 2015, INT J NURS STUD, V52, P1423, DOI 10.1016/j.ijnurstu.2015.04.021
   Morris PE, 2008, CRIT CARE MED, V36, P2238, DOI 10.1097/CCM.0b013e318180b90e
   Morris PE, 2016, JAMA-J AM MED ASSOC, V315, P2694, DOI 10.1001/jama.2016.7201
   Moss M, 2016, AM J RESP CRIT CARE, V193, P1101, DOI 10.1164/rccm.201505-1039OC
   Muller L, 2008, ANN FR ANESTH, V27
   Needham DM, 2016, LANCET RESP MED, V4, P203, DOI 10.1016/S2213-2600(16)00005-9
   Needham DM, 2014, AM J RESP CRIT CARE, V189, P1214, DOI 10.1164/rccm.201401-0158OC
   Oto J, 2012, INTENS CARE MED, V38, P1982, DOI 10.1007/s00134-012-2685-y
   Ouimet S, 2007, INTENS CARE MED, V33, P66, DOI 10.1007/s00134-006-0399-8
   Page VJ, 2013, LANCET RESP MED, V1, P515, DOI 10.1016/S2213-2600(13)70166-8
   Pandey CK, 2005, ANESTH ANALG, V101, P220, DOI 10.1213/01.ANE.0000152186.89020.36
   Pandey CK, 2002, ANESTH ANALG, V95, P1719, DOI 10.1097/00000539-200212000-00046
   Pandharipande P, 2006, ANESTHESIOLOGY, V104, P21, DOI 10.1097/00000542-200601000-00005
   Pandharipande PP, 2007, JAMA-J AM MED ASSOC, V298, P2644, DOI 10.1001/jama.298.22.2644
   Park G, 2007, BRIT J ANAESTH, V98, P76, DOI 10.1093/bja/ael320
   Patel J, 2014, ANAESTHESIA, V69, P540, DOI 10.1111/anae.12638
   Patman S, 2001, AUST J PHYSIOTHER, V47, P7, DOI 10.1016/S0004-9514(14)60294-4
   Payen JF, 2009, ANESTHESIOLOGY, V111, P1308, DOI 10.1097/ALN.0b013e3181c0d4f0
   Pesonen A, 2011, BRIT J ANAESTH, V106, P873, DOI 10.1093/bja/aer083
   Puntillo KA, 2016, CURR OPIN CRIT CARE, V22, P506, DOI 10.1097/MCC.0000000000000343
   Quenot JP, 2007, CRIT CARE MED, V35, P2031, DOI 10.1097/01.ccm.0000282733.83089.4d
   Reade MC, 2016, JAMA-J AM MED ASSOC, V315, P1460, DOI 10.1001/jama.2016.2707
   Riker RR, 2009, JAMA-J AM MED ASSOC, V301, P489, DOI 10.1001/jama.2009.56
   Riker RR, 2001, INTENS CARE MED, V27, P853, DOI 10.1007/s001340100912
   Rivosecchi RM, 2016, J CRIT CARE, V31, P206, DOI 10.1016/j.jcrc.2015.09.031
   Robinson BRH, 2008, J TRAUMA, V65, P517, DOI 10.1097/TA.0b013e318181b8f6
   Rotondi AJ, 2002, CRIT CARE MED, V30, P746, DOI 10.1097/00003246-200204000-00004
   Routsi C, 2010, CRIT CARE, V14, DOI 10.1186/cc8987
   Rozendaal F, 2009, INTENS CARE MED, V35, P291, DOI 10.1007/s00134-008-1328-9
   Sanchez-Izquierdo-Riera JA, 1998, ANESTH ANALG, V86, P1219, DOI 10.1097/00000539-199806000-00016
   Schweickert WD, 2009, LANCET, V373, P1874, DOI 10.1016/S0140-6736(09)60658-9
   Sessler CN, 2002, AM J RESP CRIT CARE, V166, P1338, DOI 10.1164/rccm.2107138
   Shehabi Y, 2013, CRIT CARE MED, V41, P1983, DOI 10.1097/CCM.0b013e31828a437d
   Shehabi Y, 2012, AM J RESP CRIT CARE, V186, P724, DOI 10.1164/rccm.201203-0522OC
   Shilo L, 2000, CHRONOBIOL INT, V17, P71, DOI 10.1081/CBI-100101033
   Simini B, 1999, LANCET, V354, P571, DOI 10.1016/S0140-6736(99)02728-2
   Skrobik YK, 2004, INTENS CARE MED, V30, P444, DOI 10.1007/s00134-003-2117-0
   Skrobik Y, 2010, ANESTH ANALG, V111, P451, DOI 10.1213/ANE.0b013e3181d7e1b8
   Slooter AJC, 2017, HAND CLINIC, V141, P449, DOI 10.1016/B978-0-444-63599-0.00025-9
   Srivastava VK, 2014, J CLIN DIAGN RES, V8, pGC04, DOI 10.7860/JCDR/2014/8797.4817
   Strom T, 2010, LANCET, V375, P475, DOI 10.1016/S0140-6736(09)62072-9
   Tedders KM, 2014, PHARMACOTHERAPY, V34, P643, DOI 10.1002/phar.1429
   Treggiari MM, 2009, CRIT CARE MED, V37, P2527, DOI 10.1097/CCM.0b013e3181a5689f
   TreggiariVenzi M, 1996, INTENS CARE MED, V22, P1186, DOI 10.1007/s001340050236
   Trompeo AC, 2011, MINERVA ANESTESIOL, V77, P604
   van Gulik L, 2010, EUR J ANAESTH, V27, P900, DOI 10.1097/EJA.0b013e32833d91c3
   van Valen R, 2012, EUR J CARDIOVASC NUR, V11, P62, DOI 10.1177/1474515111430879
   VERVEST ACM, 1988, PAIN, V34, P318, DOI 10.1016/0304-3959(88)90129-7
   Weinbroum AA, 1997, INTENS CARE MED, V23, P1258, DOI 10.1007/s001340050495
   WHITE DP, 1983, AM REV RESPIR DIS, V128, P984
   White PF, 2007, ANESTH ANALG, V104, P1380, DOI 10.1213/01.ane.0000263034.96885.e1
   Wu XH, 2016, ANESTHESIOLOGY, V125, P979, DOI 10.1097/ALN.0000000000001325
   Xu JB WY, 2012, MODERN MED J CHINA, V14, P20
   Yosef-Brauner O, 2015, CLIN RESPIR J, V9, P1, DOI 10.1111/crj.12091
   Zaal IJ, 2015, INTENS CARE MED, V41, P2130, DOI 10.1007/s00134-015-4063-z
   Zhou YF, 2014, CRIT CARE, V18, DOI 10.1186/cc13922
NR 133
TC 506
Z9 557
U1 13
U2 34
PU LIPPINCOTT WILLIAMS & WILKINS
PI PHILADELPHIA
PA TWO COMMERCE SQ, 2001 MARKET ST, PHILADELPHIA, PA 19103 USA
SN 0090-3493
EI 1530-0293
J9 CRIT CARE MED
JI Crit. Care Med.
PD SEP
PY 2018
VL 46
IS 9
BP 1532
EP 1548
DI 10.1097/CCM.0000000000003259
PG 17
WC Critical Care Medicine
WE Science Citation Index Expanded (SCI-EXPANDED); Social Science Citation Index (SSCI)
SC General & Internal Medicine
GA GQ2VN
UT WOS:000441517100034
PM 30113371
OA Green Published
HC Y
HP N
DA 2022-04-18
ER

PT J
AU Inouye, SK
   Rushing, JT
   Foreman, MD
   Palmer, RM
   Pompei, P
AF Inouye, SK
   Rushing, JT
   Foreman, MD
   Palmer, RM
   Pompei, P
TI Does delirium contribute to poor hospital outcomes? A three-site
   epidemiologic study
SO JOURNAL OF GENERAL INTERNAL MEDICINE
LA English
DT Article
DE delirium; acute confusional state; risk adjustment; geriatrics; hospital
   outcomes
ID ELDERLY MEDICAL PATIENTS; FUNCTIONAL OUTCOMES; OLDER PATIENTS; III
   CRITERIA; RISK-FACTORS; PREDICTORS; SURGERY; INPATIENTS; DIAGNOSIS;
   DISCHARGE
AB OBJECTIVE: To determine the independent contribution of admission delirium to hospital outcomes including mortality, institutionalization, and functional decline.
   DESIGN: Three prospective cohort studies.
   SETTING: Three university-affiliated teaching hospitals.
   PATIENTS: Consecutive samples of 727 patients, aged 65 years and older.
   MEASUREMENTS AND MAIN RESULTS: Delirum was present at admission in 88 (12%) of 727 patients. The main outcome measures at hospital discharge and 3-month follow-up were death, new nursing home placement, death or new nursing home placement, and functional decline. At hospital discharge, new nursing home placement occurred in 60 (9%) of 692 patients, and the adjusted odds ratio (OR) for delirium, controlling for baseline covariates of age, gender, dementia, APACHE II score, and functional measures, was 3.0, (95% confidence interval [CI] 1.4, 6.2). Death or new nursing home placement occurred in 95 (13%) of 727 patients (adjusted OR far delirium 2.1, 95% CI 1.1, 4.0). The findings were replicated across all sites. The associations between delirium and death alone (in 35 [5%] of 727 patients) and between delirium and length of stay were not statistically significant. At 3-month follow-up, new nursing home placement occurred in 77 (13%) of 600 patients (adjusted OR for delirium 3.0; 95% CI 1.5, 6.0). Death or new nursing home placement occurred in 165 (25%) of 663 patients (adjusted OR for delirium 2.6; 95% CI 1.4, 4.5). The findings were replicated across all sites. For death alone (in 98 [14%] of 680 patients), the adjusted OR for delirium was 1.6 (95% CI 0.8, 3.2). Delirium was a significant predictor of functional decline at both hospital discharge (adjusted OR 3.0: 95% CI 1.6, 5.8) and follow-up (adjusted OR 2.7: 95% CI 1.4, 5.2).
   CONCLUSIONS: Delirium is an important independent prognostic determinant of hospital outcomes including new nursing home placement, death or new nursing home placement, and functional decline - even after controlling for age, gender, dementia, illness severity, and functional status. Thus, delirium should be considered as a prognostic variable in case-mix adjustment systems and in studies examining hospital outcomes in older persons.
C1 Yale Univ, Sch Med, Dept Internal Med, New Haven, CT 06510 USA.
RP Inouye, SK (通讯作者)，Yale Univ, Sch Med, Yale New Haven Hosp, 20 York St,T-15, New Haven, CT 06504 USA.
RI Inouye, Sharon/R-7216-2019
FU Intramural NIH HHSUnited States Department of Health & Human
   ServicesNational Institutes of Health (NIH) - USA [Z01 AG000524] Funding
   Source: Medline; NIA NIH HHSUnited States Department of Health & Human
   ServicesNational Institutes of Health (NIH) - USANIH National Institute
   on Aging (NIA) [R01AG12551, R01 AG012551, K08AG00524] Funding Source:
   Medline; NATIONAL INSTITUTE ON AGINGUnited States Department of Health &
   Human ServicesNational Institutes of Health (NIH) - USANIH National
   Institute on Aging (NIA) [Z01AG000524, K08AG000524, R01AG012551] Funding
   Source: NIH RePORTER
CR Agresti A, 1990, CATEGORICAL DATA ANA
   Brannstrom B, 1991, Scand J Caring Sci, V5, P3
   Breslow NE, 1980, STAT METHODS CANC RE, V1
   CAMERON DJ, 1987, J AM GERIATR SOC, V35, P1007, DOI 10.1111/j.1532-5415.1987.tb04004.x
   DUDLEY RA, 1993, J CLIN EPIDEMIOL, V46, P261
   ERKINJUNTTI T, 1986, ARCH INTERN MED, V146, P1923, DOI 10.1001/archinte.146.10.1923
   FIELDS SD, 1986, J AM GERIATR SOC, V34, P579, DOI 10.1111/j.1532-5415.1986.tb05763.x
   FOLSTEIN MF, 1975, J PSYCHIAT RES, V12, P189, DOI 10.1016/0022-3956(75)90026-6
   FRANCIS J, 1992, J AM GERIATR SOC, V40, P601, DOI 10.1111/j.1532-5415.1992.tb02111.x
   FRANCIS J, 1990, JAMA-J AM MED ASSOC, V263, P1097, DOI 10.1001/jama.263.8.1097
   FRANCIS J, 1990, J GEN INTERN MED, V5, P65, DOI 10.1007/BF02602312
   GENT M, 1979, THROMB HAEMOSTASIS, V41, P123
   GILLICK MR, 1982, SOC SCI MED, V16, P1033, DOI 10.1016/0277-9536(82)90175-7
   GRUDBERG MA, 1996, J GERONTOL A-BIOL, V51, pM189
   GUSTAFSON Y, 1988, J AM GERIATR SOC, V36, P525, DOI 10.1111/j.1532-5415.1988.tb04023.x
   Hodkinson H M, 1973, J R Coll Physicians Lond, V7, P305
   INOUYE SK, 1994, AM J MED, V97, P278, DOI 10.1016/0002-9343(94)90011-6
   INOUYE SK, 1990, ANN INTERN MED, V113, P941, DOI 10.7326/0003-4819-113-12-941
   INOUYE SK, 1993, J GEN INTERN MED, V8, P645, DOI 10.1007/BF02598279
   JOHNSON JC, 1990, J GERONTOL, V45, pM113, DOI 10.1093/geronj/45.3.M113
   KATZ S, 1963, JAMA-J AM MED ASSOC, V185, P914, DOI 10.1001/jama.1963.03060120024016
   KNAUS WA, 1985, CRIT CARE MED, V13, P818, DOI 10.1097/00003246-198510000-00009
   KOPONEN H, 1989, ACTA PSYCHIAT SCAND, V79, P579, DOI 10.1111/j.1600-0447.1989.tb10306.x
   LANDEFELD CS, 1995, NEW ENGL J MED, V332, P1338, DOI 10.1056/NEJM199505183322006
   LAWTON MP, 1969, GERONTOLOGIST, V9, P179, DOI 10.1093/geront/9.3_Part_1.179
   Levkoff S E, 1986, Annu Rev Gerontol Geriatr, V6, P1
   LEVKOFF SE, 1992, ARCH INTERN MED, V152, P334, DOI 10.1001/archinte.152.2.334
   LEVKOFF SE, 1988, J AM GERIATR SOC, V36, P1099, DOI 10.1111/j.1532-5415.1988.tb04396.x
   LIPOWSKI AJ, 1990, DELIRIUM ACUTE CONFU
   LISTON EH, 1982, PSYCHIAT CLIN N AM, V5, P49
   Little J.L., 1987, STAT ANAL MISSING DA
   MAGAZINER J, 1989, AM J PUBLIC HEALTH, V79, P274, DOI 10.2105/AJPH.79.3.274
   MARCANTONIO ER, 1994, JAMA-J AM MED ASSOC, V271, P134, DOI 10.1001/jama.271.2.134
   MARGITIC SE, 1993, J AM GERIATR SOC, V41, P258, DOI 10.1111/j.1532-5415.1993.tb06703.x
   MURRAY AM, 1993, J GERONTOL, V48, pM181, DOI 10.1093/geronj/48.5.M181
   NARAIN P, 1988, J AM GERIATR SOC, V36, P775, DOI 10.1111/j.1532-5415.1988.tb04259.x
   POMPEI P, 1994, J AM GERIATR SOC, V42, P809, DOI 10.1111/j.1532-5415.1994.tb06551.x
   POMPEI P, 1995, ARCH INTERN MED, V155, P301, DOI 10.1001/archinte.155.3.301
   RABINS PV, 1982, BRIT J PSYCHIAT, V140, P149, DOI 10.1192/bjp.140.2.149
   ROCKWOOD K, 1990, J CLIN EPIDEMIOL, V43, P971, DOI 10.1016/0895-4356(90)90080-9
   ROCKWOOD K, 1989, J AM GERIATR SOC, V37, P150, DOI 10.1111/j.1532-5415.1989.tb05874.x
   ROCKWOOD K, 1993, J GERONTOL, V48, pM162, DOI 10.1093/geronj/48.4.M162
   ROGERS MP, 1989, INT J PSYCHIAT MED, V19, P109
   Sager MA, 1996, ARCH INTERN MED, V156, P645, DOI 10.1001/archinte.156.6.645
   SCHOR JD, 1992, JAMA-J AM MED ASSOC, V267, P827, DOI 10.1001/jama.267.6.827
   THOMAS RI, 1988, ARCH GEN PSYCHIAT, V45, P937
   *US DEP HHS, 1995, PROF OLD AM 1995
   WINOGRAD CH, 1991, J AM GERIATR SOC, V39, P778, DOI 10.1111/j.1532-5415.1991.tb02700.x
NR 48
TC 493
Z9 502
U1 0
U2 26
PU SPRINGER
PI NEW YORK
PA 233 SPRING ST, NEW YORK, NY 10013 USA
SN 0884-8734
EI 1525-1497
J9 J GEN INTERN MED
JI J. Gen. Intern. Med.
PD APR
PY 1998
VL 13
IS 4
BP 234
EP 242
DI 10.1046/j.1525-1497.1998.00073.x
PG 9
WC Health Care Sciences & Services; Medicine, General & Internal
WE Science Citation Index Expanded (SCI-EXPANDED); Social Science Citation Index (SSCI)
SC Health Care Sciences & Services; General & Internal Medicine
GA ZF826
UT WOS:000072937100003
PM 9565386
OA Green Published
DA 2022-04-18
ER

PT J
AU Inouye, SK
   Foreman, MD
   Mion, LC
   Katz, KH
   Cooney, LM
AF Inouye, SK
   Foreman, MD
   Mion, LC
   Katz, KH
   Cooney, LM
TI Nurses' recognition of delirium and its symptoms - Comparison of nurse
   and researcher ratings
SO ARCHIVES OF INTERNAL MEDICINE
LA English
DT Article
ID ACUTE CONFUSIONAL STATES; MINI-MENTAL STATE; DIAGNOSIS; DEMENTIA; INDEX
AB Background: Nurses play a key role in recognition of delirium, yet delirium is often unrecognized by nurses. Our goals were to compare nurse ratings for delirium using the Confusion Assessment Method based on routine clinical observations with researcher ratings based on cognitive testing and to identify factors associated with underrecognition by nurses.
   Methods: In a prospective study, 797 patients 70 years and older underwent 2721 paired delirium ratings by nurses and researchers. Patient-related factors associated with underrecognition of delirium by nurses were examined.
   Results: Delirium occurred in 239 (9%) of 2721 observations or 131 (16%) of 797 patients, Nurses identified delirium in only 19% of observations and 31% of patients compared with researchers. Sensitivities of nurses' ratings for delirium and its key features were generally low (15%-31%); however, specificities were high (91%-99%). Nearly all disagreements between nurse and researcher ratings were because of underrecognition of delirium by the nurses. Four independent risk factors for underrecognition by nurses were identified: hypoactive delirium (adjusted odds ratio [OR], 7.4; 95% confidence interval [CI], 4.2-12.9), age 80 years and older (OR, 2.8; 95% CI, 1.7-4.7), vision impairment (OR, 2.2; 95% CI, 1.2-4.0), and dementia (OR, 2.1; 95% CI, 1.2-3.7). The risk for underrecognition by nurses increased with the number of risk factors present from 2% (0 risk factors) to 6% (1 risk factor), 15% (2 risk factors), and 44% (3 or 4 risk factors; P-trend<.001). Patients with 3 or 4 risk factors had a 20-fold risk for underrecognition of delirium by nurses.
   Conclusions: Nurses often missed delirium when present, but rarely identified delirium when absent. Recognition of delirium can be enhanced with education of nurses in delirium features, cognitive assessment, and factors associated with poor recognition.
C1 Yale Univ, Sch Med, Dept Internal Med, New Haven, CT 06510 USA.
   Yale Univ, Sch Med, Dept Epidemiol & Publ Hlth, New Haven, CT 06510 USA.
   Univ Illinois, Coll Nursing, Dept Med Surg Nursing, Chicago, IL USA.
   Cleveland Clin Fdn, Div Nursing, Cleveland, OH 44195 USA.
RP Inouye, SK (通讯作者)，Yale Univ, Sch Med, Yale New Haven Hosp, 20 York St,Tompkins 15, New Haven, CT 06504 USA.
RI Inouye, Sharon/R-7216-2019
FU NATIONAL INSTITUTE ON AGINGUnited States Department of Health & Human
   ServicesNational Institutes of Health (NIH) - USANIH National Institute
   on Aging (NIA) [K24AG000949, P60AG010469, R01AG012551] Funding Source:
   NIH RePORTER; NIA NIH HHSUnited States Department of Health & Human
   ServicesNational Institutes of Health (NIH) - USANIH National Institute
   on Aging (NIA) [K24AG00949, R01AG12551, P60AG10469] Funding Source:
   Medline
CR Altman DG., 1990, PRACTICAL STAT MED R
   American Psychiatric Association, 1987, DIAGN STAT MAN MENT, V3rd
   BLESSED G, 1968, BRIT J PSYCHIAT, V114, P797, DOI 10.1192/bjp.114.512.797
   CAMERON DJ, 1987, J AM GERIATR SOC, V35, P1007, DOI 10.1111/j.1532-5415.1987.tb04004.x
   DALEY J, 1988, JAMA-J AM MED ASSOC, V260, P3617, DOI 10.1001/jama.260.24.3617
   Feinstein AR, 1985, CLIN EPIDEMIOLOGY AR
   Fick D, 2000, J Gerontol Nurs, V26, P30
   Fleiss J. L., 1981, STAT METHODS RATES P, V2nd
   FOLSTEIN MF, 1975, J PSYCHIAT RES, V12, P189, DOI 10.1016/0022-3956(75)90026-6
   Foreman M D, 1991, Sch Inq Nurs Pract, V5, P3
   FOREMAN MD, 1986, NURS RES, V35, P34
   FOREMAN MD, 1999, GERIATRIC NURSING PR
   Froehlich TE, 1998, J AM GERIATR SOC, V46, P1506, DOI 10.1111/j.1532-5415.1998.tb01534.x
   Gagnon P, 2000, J PAIN SYMPTOM MANAG, V19, P412, DOI 10.1016/S0885-3924(00)00143-3
   GILLICK MR, 1982, SOC SCI MED, V16, P1033, DOI 10.1016/0277-9536(82)90175-7
   GUSTAFSON Y, 1991, J AM GERIATR SOC, V39, P760, DOI 10.1111/j.1532-5415.1991.tb02697.x
   Inouye SK, 1999, AM J MED, V106, P565, DOI 10.1016/S0002-9343(99)00070-4
   Inouye SK, 1999, NEW ENGL J MED, V340, P669, DOI 10.1056/NEJM199903043400901
   INOUYE SK, 1993, ANN INTERN MED, V119, P474, DOI 10.7326/0003-4819-119-6-199309150-00005
   INOUYE SK, 1994, AM J MED, V97, P278, DOI 10.1016/0002-9343(94)90011-6
   INOUYE SK, 1990, ANN INTERN MED, V113, P941, DOI 10.7326/0003-4819-113-12-941
   Inouye SK, 1998, J GERONTOL A-BIOL, V53, pM281, DOI 10.1093/gerona/53A.4.M281
   INOUYE SK, 1993, J GEN INTERN MED, V8, P645, DOI 10.1007/BF02598279
   Institute of Medicine, 1996, NURS STAFF HOSP NURS
   KATZ S, 1963, JAMA-J AM MED ASSOC, V185, P914, DOI 10.1001/jama.1963.03060120024016
   KNAUS WA, 1985, CRIT CARE MED, V13, P818, DOI 10.1097/00003246-198510000-00009
   Kozak-Campbell C, 1996, J Gerontol Nurs, V22, P27
   Lacko L, 1999, Clin Nurs Res, V8, P235, DOI 10.1177/10547739922158278
   LEVKOFF SE, 1988, J AM GERIATR SOC, V36, P1099, DOI 10.1111/j.1532-5415.1988.tb04396.x
   MACPHEE GJA, 1988, AGE AGEING, V17, P347, DOI 10.1093/ageing/17.5.347
   Neelon V J, 1990, Crit Care Nurs Clin North Am, V2, P579
   O'Brien L A, 1993, J Gerontol Nurs, V19, P25
   Palmateer L M, 1985, J Gerontol Nurs, V11, P6
   POMPEI P, 1993, HOSP PRACT, V28, P69, DOI 10.1080/21548331.1993.11442822
   ROCKWOOD K, 1994, J AM GERIATR SOC, V42, P252, DOI 10.1111/j.1532-5415.1994.tb01747.x
   Roth M, 1991, Int Psychogeriatr, V3, P309, DOI 10.1017/S1041610291000753
   Sackett DL., 1985, CLIN EPIDEMIOLOGY BA
   UHLMANN RF, 1987, J GERONTOL, V42, P33, DOI 10.1093/geronj/42.1.33
   WOLANIN MO, 1981, CONJFUSION PREVENTIO, P2
NR 39
TC 480
Z9 488
U1 0
U2 12
PU AMER MEDICAL ASSOC
PI CHICAGO
PA 330 N WABASH AVE, STE 39300, CHICAGO, IL 60611-5885 USA
SN 0003-9926
EI 1538-3679
J9 ARCH INTERN MED
JI Arch. Intern. Med.
PD NOV 12
PY 2001
VL 161
IS 20
BP 2467
EP 2473
DI 10.1001/archinte.161.20.2467
PG 7
WC Medicine, General & Internal
WE Science Citation Index Expanded (SCI-EXPANDED)
SC General & Internal Medicine
GA 490MM
UT WOS:000172055700008
PM 11700159
OA Green Published, Bronze
DA 2022-04-18
ER

PT J
AU Pisani, MA
   Kong, SYJ
   Kasl, SV
   Murphy, TE
   Araujo, KLB
   Van Ness, PH
AF Pisani, Margaret A.
   Kong, So Yeon Joyce
   Kasl, Stanislav V.
   Murphy, Terrence E.
   Araujo, Katy L. B.
   Van Ness, Peter H.
TI Days of Delirium Are Associated with 1-Year Mortality in an Older
   Intensive Care Unit Population
SO AMERICAN JOURNAL OF RESPIRATORY AND CRITICAL CARE MEDICINE
LA English
DT Article
DE delirium; aging; mortality; intensive care
ID PREEXISTING COGNITIVE IMPAIRMENT; MECHANICALLY VENTILATED PATIENTS;
   CONFUSION ASSESSMENT METHOD; AGITATION-SEDATION SCALE; CRITICALLY-ILL
   PATIENTS; INFORMANT QUESTIONNAIRE; ELDERLY IQCODE; HALOPERIDOL;
   RELIABILITY; VALIDITY
AB Rationale: Delirium is a frequent occurrence in older intensive care unit (ICU) patients, but the importance of the duration of delirium in contributing to adverse long-term outcomes is unclear.
   Objectives: To examine the association of the number of days of ICU delirium with mortality in an older patient population.
   Methods: We performed a prospective cohort study in a 14-bed ICU in an urban acute care hospital. The patient population comprised 304 consecutive admissions 60 years of age and older.
   Measurements and Main Results: The main outcome was 1-year mortality after ICU admission. Patients were assessed daily for delirium with the Confusion Assessment Method for the ICU and a validated chart review method. The median duration of ICU delirium was 3 days (range,, 1-46 d). During the follow-up period, 153 (50%) patients died. After adjusting for relevant covariates, including age, severity of illness, comorbid conditions, psychoactive medication use, and baseline cognitive and functional status, the number of days of ICU delirium was significantly associated with time to death within 1 year post-ICU admission (hazard ratio, 1.10; 95% confidence interval, 1.02-1.18).
   Conclusions: Number of days of ICU delirium was associated with higher 1-year mortality after adjustment for relevant covariates in an older ICU population. Investigations should be undertaken to reduce the number of days of ICU delirium and to study the impact of this reduction on important health outcomes, including mortality and functional and cognitive status.
C1 [Pisani, Margaret A.] Yale Univ, Sch Med, Dept Internal Med, Pulm & Crit Care Sect, New Haven, CT 06520 USA.
   [Pisani, Margaret A.; Murphy, Terrence E.; Araujo, Katy L. B.; Van Ness, Peter H.] Yale Univ, Sch Med, Program Aging, New Haven, CT 06520 USA.
   [Kong, So Yeon Joyce; Kasl, Stanislav V.; Van Ness, Peter H.] Yale Univ, Sch Publ Hlth, New Haven, CT USA.
   [Murphy, Terrence E.; Araujo, Katy L. B.; Van Ness, Peter H.] Yale Univ, Sch Med, Dept Internal Med, Geriatr Sect, New Haven, CT 06520 USA.
RP Pisani, MA (通讯作者)，Yale Univ, Sch Med, Dept Internal Med, Pulm & Crit Care Sect, 333 Cedar St,POB 208057, New Haven, CT 06520 USA.
EM Margaret.Pisani@yale.edu
RI Murphy, Terrence E/A-9394-2009
FU Claude D. Pepper Older Americans Independence Center at Yale University
   School of Medicine [P30AG021342]; T. Franklin Williams Geriatric
   Development Initiative through The CHEST Foundation; ASP; Hartford
   Foundation; National Institute on AgingUnited States Department of
   Health & Human ServicesNational Institutes of Health (NIH) - USANIH
   National Institute on Aging (NIA) [K23AG23023]; NATIONAL INSTITUTE ON
   AGINGUnited States Department of Health & Human ServicesNational
   Institutes of Health (NIH) - USANIH National Institute on Aging (NIA)
   [P30AG021342, K23AG023023] Funding Source: NIH RePORTER
FX Supported by the Claude D. Pepper Older Americans Independence Center at
   Yale University School of Medicine (P30AG021342); the T. Franklin
   Williams Geriatric Development Initiative through The CHEST Foundation,
   ASP, Hartford Foundation; and the National Institute on Aging
   (K23AG23023).
CR [Anonymous], 1999, Am J Psychiatry, V156, P1
   Breitbart W, 1996, AM J PSYCHIAT, V153, P231
   CHARLSON ME, 1987, J CHRON DIS, V40, P373, DOI 10.1016/0021-9681(87)90171-8
   COX DR, 1972, J R STAT SOC B, V187, P220
   Dubois MJ, 2001, INTENS CARE MED, V27, P1297, DOI 10.1007/s001340101017
   Ely EW, 2003, JAMA-J AM MED ASSOC, V289, P2983, DOI 10.1001/jama.289.22.2983
   Ely EW, 2001, JAMA-J AM MED ASSOC, V286, P2703, DOI 10.1001/jama.286.21.2703
   Ely EW, 2001, CRIT CARE MED, V29, P1370, DOI 10.1097/00003246-200107000-00012
   Ely EW, 2001, INTENS CARE MED, V27, P1892, DOI 10.1007/s00134-001-1132-2
   Ely EW, 1996, NEW ENGL J MED, V335, P1864, DOI 10.1056/NEJM199612193352502
   Ely EW, 2004, JAMA-J AM MED ASSOC, V291, P1753, DOI 10.1001/jama.291.14.1753
   Ely EW, 2001, SEMIN RESP CRIT CARE, V22, P115, DOI 10.1055/s-2001-13826
   ELY EW, 2002, AM J RESP CRIT CARE, V165, pA30
   Inouye SK, 2005, J AM GERIATR SOC, V53, P312, DOI 10.1111/j.1532-5415.2005.53120.x
   Inouye SK, 1999, NEW ENGL J MED, V340, P669, DOI 10.1056/NEJM199903043400901
   Jackson JC, 2003, CRIT CARE MED, V31, P1226, DOI 10.1097/01.CCM.0000059996.30263.94
   JACKSON JC, 2007, AM THOR SOC INT C SA, pA22
   Jacobi J, 2002, CRIT CARE MED, V30, P119, DOI 10.1097/00003246-200201000-00020
   JORM AF, 1991, PSYCHOL MED, V21, P785, DOI 10.1017/S0033291700022418
   JORM AF, 1994, PSYCHOL MED, V24, P145, DOI 10.1017/S003329170002691X
   Jorm AF, 2004, INT PSYCHOGERIATR, V16, P275, DOI 10.1017/S1041610204000390
   Kalisvaart KJ, 2005, J AM GERIATR SOC, V53, P1658, DOI 10.1111/j.1532-5415.2005.53503.x
   KAPLAN EL, 1958, J AM STAT ASSOC, V53, P457, DOI 10.2307/2281868
   KATZ S, 1963, JAMA-J AM MED ASSOC, V185, P914, DOI 10.1001/jama.1963.03060120024016
   KNAUS WA, 1985, CRIT CARE MED, V13, P818, DOI 10.1097/00003246-198510000-00009
   LAWTON MP, 1969, GERONTOLOGIST, V9, P179, DOI 10.1093/geront/9.3_Part_1.179
   Lin SM, 2004, CRIT CARE MED, V32, P2254, DOI 10.1097/01.CCM.0000145587.16421.BB
   Marchandin H, 2001, PATHOL BIOL, V49, P522, DOI 10.1016/S0369-8114(01)00212-7
   McAvay GJ, 2006, J AM GERIATR SOC, V54, P1245, DOI 10.1111/j.1532-5415.2006.00815.x
   McLoughlin DM, 1996, AGE AGEING, V25, P367, DOI 10.1093/ageing/25.5.367
   McNicoll L, 2003, J AM GERIATR SOC, V51, P591, DOI 10.1034/j.1600-0579.2003.00201.x
   Milbrandt EB, 2004, CRIT CARE MED, V32, P955, DOI 10.1097/01.CCM.0000119429.16055.92
   Ouimet S, 2007, INTENS CARE MED, V33, P66, DOI 10.1007/s00134-006-0399-8
   Papadopoulos MC, 2000, CRIT CARE MED, V28, P3019, DOI 10.1097/00003246-200008000-00057
   Pisani MA, 2003, CHEST, V124, P2267, DOI 10.1378/chest.124.6.2267
   Pisani MA, 2003, J AM GERIATR SOC, V51, P689, DOI 10.1034/j.1600-0579.2003.00215.x
   Pisani MA, 2007, ARCH INTERN MED, V167, P1629, DOI 10.1001/archinte.167.15.1629
   Pisani MA, 2006, CRIT CARE, V10, DOI 10.1186/cc5027
   Pisani MA, 2009, CRIT CARE MED, V37, P177, DOI 10.1097/CCM.0b013e318192fcf9
   Riker RR, 2009, JAMA-J AM MED ASSOC, V301, P489, DOI 10.1001/jama.2009.56
   Schweickert WD, 2009, LANCET, V373, P1874, DOI 10.1016/S0140-6736(09)60658-9
   Sessler CN, 2002, AM J RESP CRIT CARE, V166, P1338, DOI 10.1164/rccm.2107138
   Skrobik YK, 2004, INTENS CARE MED, V30, P444, DOI 10.1007/s00134-003-2117-0
   Thomason JWW, 2005, CRIT CARE, V9, pR375, DOI 10.1186/cc3729
   *US DEP HHS, 1998, US DEP HHS PUBL
NR 45
TC 463
Z9 484
U1 1
U2 32
PU AMER THORACIC SOC
PI NEW YORK
PA 25 BROADWAY, 18 FL, NEW YORK, NY 10004 USA
SN 1073-449X
EI 1535-4970
J9 AM J RESP CRIT CARE
JI Am. J. Respir. Crit. Care Med.
PD DEC 1
PY 2009
VL 180
IS 11
BP 1092
EP 1097
DI 10.1164/rccm.200904-0537OC
PG 6
WC Critical Care Medicine; Respiratory System
WE Science Citation Index Expanded (SCI-EXPANDED); Social Science Citation Index (SSCI)
SC General & Internal Medicine; Respiratory System
GA 523WA
UT WOS:000272104100010
PM 19745202
OA Green Published
DA 2022-04-18
ER

PT J
AU Lawlor, PG
   Gagnon, B
   Mancini, IL
   Pereira, JL
   Hanson, J
   Suarez-Almazor, ME
   Bruera, ED
AF Lawlor, PG
   Gagnon, B
   Mancini, IL
   Pereira, JL
   Hanson, J
   Suarez-Almazor, ME
   Bruera, ED
TI Occurrence, causes, and outcome of delirium in patients with advanced
   cancer - A prospective study
SO ARCHIVES OF INTERNAL MEDICINE
LA English
DT Article
ID ELDERLY MEDICAL PATIENTS; ACUTE CONFUSIONAL STATES; TERMINALLY-ILL
   PATIENT; MINI-MENTAL-STATE; COGNITIVE FAILURE; PREDICTIVE MODEL;
   ASSESSMENT SCALE; OPIOID ROTATION; DEHYDRATION; CONTROVERSIES
AB Context: Delirium impedes communication and contributes to symptom distress in patients with advanced cancer. There are few prospective data on the reversal of delirium in this population.
   Objectives: To evaluate the occurrence, precipitating factors, and reversibility of delirium in patients with advanced cancer.
   Design: Prospective serial assessment in a consecutive cohort of 113 patients with advanced cancer. Precipitating factors were examined using standardized criteria; 104 patients met eligibility criteria.
   Setting: Acute palliative care unit in a university-affiliated teaching hospital.
   Main Outcome Measures: Delirium occurrence and reversal rates, duration, and patient survival. Strengths of association of various precipitating factors with reversal were expressed as hazard ratios (HRs) in univariate and multivariate analyses.
   Results: On admission, delirium was diagnosed in 44 patients (42%), and of the remaining 60, delirium developed in 27 (45%). Reversal of delirium occurred in 46 (49%) of 94 episodes in 71 patients. Terminal delirium occurred in 46 (88%) of the 52 deaths. In univariate analysis, psychoactive medications, predominantly opioids (HR, 8.85; 95% confidence interval [CI], 2.13-36.74), and dehydration (HR, 2.35; 95% CI, 1.20-4.62) were associated with reversibility. Hypoxic encephalopathy (HR, 0.39; 95% CI, 0.19-0.80) and metabolic factors (HR, 0.44; 95% CI, 0.21-0.91) were associated with nonreversibility. In mulitivariate analysis, psychoactive medications (HR, 6.65; 95%; CI, 1.49-29.62), hypoxic encephalopathy (HR, 0.32; 95% CI, 0.15-0.70), and nonrespiratory infection (HR, 0.23; 95% CI, 0.08-0.64) had independent associations. Patients with delirium had poorer survival rates than controls (P < .001).
   Conclusions: Delirium is a frequent, multifactorial complication in advanced cancer. Despite its terminal presentation in most patients, delirium is reversible in approximately 50% of episodes. Delirium precipitated by opioids and other psychoactive medications and dehydration is frequently reversible with change of opioid or dose reduction, discontinuation of unnecessary psychoactive medication, or hydration, respectively.
C1 Grey Nuns Community Hlth Care & Hosp, Edmonton Reg Palliat Care Program, Edmonton, AB T6L 5X8, Canada.
RP Lawlor, PG (通讯作者)，Grey Nuns Community Hlth Care & Hosp, Edmonton Reg Palliat Care Program, Room 5211,1100 Youville Dr W, Edmonton, AB T6L 5X8, Canada.
RI Bruera, Eduardo/AAA-1550-2022
CR Akechi T, 1996, SUPPORT CARE CANCER, V4, P390, DOI 10.1007/BF01788847
   *AM PSYCH ASS, 1994, DIAGN STAT MAN MENT, P123
   BORREANI C, 1997, TOPICS PALLIATIVE CA, P45
   Breitbart W, 1997, J PAIN SYMPTOM MANAG, V13, P128, DOI 10.1016/S0885-3924(96)00316-8
   BREITBART W, 1995, J PAIN SYMPTOM MANAG, V10, P131, DOI 10.1016/0885-3924(94)00075-V
   BRUERA E, 1992, J PAIN SYMPTOM MANAG, V7, P192, DOI 10.1016/0885-3924(92)90074-R
   BRUERA E, 1995, J PAIN SYMPTOM MANAG, V10, P287, DOI 10.1016/0885-3924(95)00005-J
   BRUERA E, 1992, J PAIN SYMPTOM MANAG, V7, P267, DOI 10.1016/0885-3924(92)90060-U
   BRUERA E, 1994, SUPPORT CARE CANCER, V2, P77, DOI 10.1007/BF00572085
   ChadfieldMohr SM, 1997, POSTGRAD MED J, V73, P476, DOI 10.1136/pgmj.73.862.476
   Conill C, 1997, J PAIN SYMPTOM MANAG, V14, P328, DOI 10.1016/S0885-3924(97)00263-7
   COX DR, 1972, J R STAT SOC B, V34, P187
   CRAIG GM, 1994, J MED ETHICS, V20, P139, DOI 10.1136/jme.20.3.139
   CRUM RM, 1993, JAMA-J AM MED ASSOC, V269, P2386, DOI 10.1001/jama.269.18.2386
   DESTOUTZ ND, 1995, J PAIN SYMPTOM MANAG, V10, P249, DOI 10.1016/0885-3924(94)00131-4
   DESTOUTZ ND, 1995, J PAIN SYMPTOM MANAG, V10, P378, DOI 10.1016/0885-3924(95)90924-C
   FAINSINGER R, 1991, J PAIN SYMPTOM MANAG, V6, P492, DOI 10.1016/0885-3924(91)90007-Q
   Fainsinger R L, 1993, J Palliat Care, V9, P4
   Fainsinger RL, 1997, SUPPORT CARE CANCER, V5, P205, DOI 10.1007/s005200050061
   FOLSTEIN MF, 1975, J PSYCHIAT RES, V12, P189, DOI 10.1016/0022-3956(75)90026-6
   FRANCIS J, 1990, JAMA-J AM MED ASSOC, V263, P1097, DOI 10.1001/jama.263.8.1097
   *HLTH WELF CAN, 1984, CANC PAIN MONOGRAPH
   INGHAM J, 1997, TOPICS PALLIATIVE CA, P7
   INOUYE SK, 1993, ANN INTERN MED, V119, P474, DOI 10.7326/0003-4819-119-6-199309150-00005
   Inouye SK, 1996, JAMA-J AM MED ASSOC, V275, P852, DOI 10.1001/jama.275.11.852
   INOUYE SK, 1994, AM J MED, V97, P278, DOI 10.1016/0002-9343(94)90011-6
   KAPLAN EL, 1958, J AM STAT ASSOC, V53, P457, DOI 10.2307/2281868
   Lawlor P, 1997, J PAIN SYMPTOM MANAG, V13, P356, DOI 10.1016/S0885-3924(97)00081-X
   Lawlor P G, 1998, Curr Opin Anaesthesiol, V11, P539, DOI 10.1097/00001503-199810000-00016
   Lawlor PG, 1998, J PAIN SYMPTOM MANAG, V15, P73, DOI 10.1016/S0885-3924(98)80001-8
   Lawlor PG, 1998, CANCER, V82, P1167, DOI 10.1002/(SICI)1097-0142(19980315)82:6<1167::AID-CNCR23>3.3.CO;2-8
   LIPOWSKI ZJ, 1990, DELIRIUM ACUTE CONFU, P109
   MACDONALD N, 1993, PAIN, V53, P353, DOI 10.1016/0304-3959(93)90232-E
   Maddocks I, 1996, J PAIN SYMPTOM MANAG, V12, P182, DOI 10.1016/0885-3924(96)00050-4
   MASSIE MJ, 1983, AM J PSYCHIAT, V140, P1048
   McDonald N., 1998, OXFORD TXB PALLIATIV, P933
   Minagawa H, 1996, CANCER, V78, P1131, DOI 10.1002/(SICI)1097-0142(19960901)78:5<1131::AID-CNCR26>3.0.CO;2-2
   OKeeffe S, 1997, J AM GERIATR SOC, V45, P174, DOI 10.1111/j.1532-5415.1997.tb04503.x
   Olofsson SM, 1996, SUPPORT CARE CANCER, V4, P351, DOI 10.1007/BF01788841
   Pannullo S., 1993, PSYCHO-ONCOLOGY, V2, P233, DOI [10.1002/pon.2960020404., DOI 10.1002/PON.2960020404]
   Pereira J, 1997, CANCER-AM CANCER SOC, V79, P835
   PORTENOY RK, 1997, TOPICS PALLIATIVE CA, P3
   Rabins P V, 1991, Int Psychogeriatr, V3, P319, DOI 10.1017/S1041610291000765
   RothRoemer S, 1997, J PAIN SYMPTOM MANAG, V13, P125, DOI 10.1016/S0885-3924(96)00315-6
   *SAS I INC, 1996, SAS PROPR SOFTW
   SEYMOUR DG, 1980, AGE AGEING, V9, P137, DOI 10.1093/ageing/9.3.137
   STIEFEL F, 1992, J PAIN SYMPTOM MANAG, V7, P94, DOI 10.1016/0885-3924(92)90120-7
   WARREN JL, 1994, AM J PUBLIC HEALTH, V84, P1265, DOI 10.2105/AJPH.84.8.1265
NR 48
TC 461
Z9 466
U1 1
U2 17
PU AMER MEDICAL ASSOC
PI CHICAGO
PA 515 N STATE ST, CHICAGO, IL 60610 USA
SN 0003-9926
J9 ARCH INTERN MED
JI Arch. Intern. Med.
PD MAR 27
PY 2000
VL 160
IS 6
BP 786
EP 794
DI 10.1001/archinte.160.6.786
PG 9
WC Medicine, General & Internal
WE Science Citation Index Expanded (SCI-EXPANDED)
SC General & Internal Medicine
GA 295YF
UT WOS:000085995700006
PM 10737278
OA Bronze
DA 2022-04-18
ER

PT J
AU TRZEPACZ, PT
   BAKER, RW
   GREENHOUSE, J
AF TRZEPACZ, PT
   BAKER, RW
   GREENHOUSE, J
TI A SYMPTOM RATING-SCALE FOR DELIRIUM
SO PSYCHIATRY RESEARCH
LA English
DT Article
C1 UNIV PITTSBURGH,SCH MED,DEPT PSYCHIAT,PITTSBURGH,PA 15261.
   CARNEGIE MELLON UNIV,DEPT STAT,PITTSBURGH,PA 15213.
RI Greenhouse, Joel/W-2132-2019; Trzepacz, Paula/AAQ-3330-2021
OI Greenhouse, Joel/0000-0001-5087-9648; 
CR ANTHONY JC, 1982, PSYCHOL MED, V12, P397, DOI 10.1017/S0033291700046730
   ANTHONY JC, 1985, GEN HOSP PSYCHIAT, V7, P36, DOI 10.1016/0163-8343(85)90008-8
   FOLSTEIN MF, 1975, J PSYCHIAT RES, V12, P189, DOI 10.1016/0022-3956(75)90026-6
   FROMM D, 1986, J SPEECH HEAR RES, V29, P135, DOI 10.1044/jshr.2901.135
   KELLER MB, 1981, COMPR PSYCHIAT, V22, P500, DOI 10.1016/0010-440X(81)90039-0
   LIPOWSKI ZJ, 1982, CLIN GERONTOLOGIST, V1, P3
   Lipowsld Z., 1980, DELIRIUM ACUTE BRAIN
   LISTON EH, 1982, PSYCHIAT CLIN N AM, V5, P49
   LOWY FH, 1973, COMPR PSYCHIAT, V14, P331, DOI 10.1016/0010-440X(73)90025-4
   MCINTOSH TK, 1985, PSYCHONEUROENDOCRINO, V10, P303, DOI 10.1016/0306-4530(85)90007-1
   OVERALL JE, 1962, PSYCHOL REP, V10, P799
   PRUGH DG, 1980, PSYCHOSOM MED, V42, P177, DOI 10.1097/00006842-198001001-00012
   REITAN R. M., 1958, PERCEPT MOT SKILLS, V8, P271
   Romano J., 1944, MED CLINICS N AMERICA, V28, P629
   TRZEPACZ PT, 1986, INT J PSYCHIAT MED, V16, P101, DOI 10.2190/H39M-5UTC-HY87-BPX9
   TRZEPACZ PT, 1985, GEN HOSP PSYCHIAT, V7, P101, DOI 10.1016/0163-8343(85)90018-0
   WEDDINGTON WW, 1982, PSYCHOSOMATICS, V23, P1232
   1980, DSM 3 DIAGNOSTIC STA, P104
NR 18
TC 454
Z9 464
U1 0
U2 12
PU ELSEVIER SCI IRELAND LTD
PI CLARE
PA CUSTOMER RELATIONS MANAGER, BAY 15, SHANNON INDUSTRIAL ESTATE CO, CLARE,
   IRELAND
SN 0165-1781
J9 PSYCHIAT RES
JI Psychiatry Res.
PD JAN
PY 1988
VL 23
IS 1
BP 89
EP 97
DI 10.1016/0165-1781(88)90037-6
PG 9
WC Psychiatry
WE Science Citation Index Expanded (SCI-EXPANDED)
SC Psychiatry
GA M2033
UT WOS:A1988M203300009
PM 3363018
DA 2022-04-18
ER

PT J
AU Fong, TG
   Tulebaev, SR
   Inouye, SK
AF Fong, Tamara G.
   Tulebaev, Samir R.
   Inouye, Sharon K.
TI Delirium in elderly adults: diagnosis, prevention and treatment
SO NATURE REVIEWS NEUROLOGY
LA English
DT Review
ID SERUM ANTICHOLINERGIC ACTIVITY; HOSPITALIZED OLDER PATIENTS; CONFUSION
   ASSESSMENT METHOD; INTENSIVE-CARE-UNIT; CEREBRAL-BLOOD-FLOW;
   CRITICALLY-ILL PATIENTS; DOUBLE-BLIND TRIAL; MEDICAL INPATIENTS;
   POSTOPERATIVE DELIRIUM; HIP FRACTURE
AB Delirium is a common and serious acute neuropsychiatric syndrome with core features of inattention and global cognitive dysfunction. The etiologies of delirium are diverse and multifactorial and often reflect the pathophysiological consequences of an acute medical illness, medical complication or drug intoxication. Delirium can have a widely variable presentation, and is often missed and underdiagnosed as a result. At present, the diagnosis of delirium is clinically based and depends on the presence or absence of certain features. Management strategies for delirium are focused on prevention and symptom management. This article reviews current clinical practice in delirium in elderly individuals, including the diagnosis, treatment, outcomes and economic impact of this syndrome. Areas of future research are also discussed.
C1 [Fong, Tamara G.; Tulebaev, Samir R.; Inouye, Sharon K.] Hebrew SeniorLife, Aging Brain Ctr, Inst Aging Res, Boston, MA 02131 USA.
RP Fong, TG (通讯作者)，Hebrew SeniorLife, Aging Brain Ctr, Inst Aging Res, 1200 Ctr St, Boston, MA 02131 USA.
EM tfong@bidmc.harvard.edu
RI Tulebaev, Samir/ABF-5063-2021; Inouye, Sharon/R-7216-2019
FU NiA PHs [K24AG000949, K23AG031320]; Alzheimer's AssociationAlzheimer's
   Association [IIRG-08-88737]; NATIONAL INSTITUTE ON AGINGUnited States
   Department of Health & Human ServicesNational Institutes of Health (NIH)
   - USANIH National Institute on Aging (NIA) [K23AG031320, K24AG000949]
   Funding Source: NIH RePORTER
FX The authors are supported by NiA PHs Grants K24AG000949 ( SK Inouye) and
   K23AG031320 (TG Fong), and Grant IIRG-08-88737 ( sK inouye) from the
   Alzheimer's Association. Desiree Lie, University of California, Irvine,
   CA, is the author of and is solely responsible for the content of the
   learning objectives, questions and answers of the Medscape-accredited
   continuing medical education activity associated with this article.
CR Albert M S, 1992, J Geriatr Psychiatry Neurol, V5, P14
   Alsop DC, 2006, J GERONTOL A-BIOL, V61, P1287, DOI 10.1093/gerona/61.12.1287
   *AM PSYCH ASS, TREATM PAT DELLR PRA
   American Diabetes Association, 2002, DIABETES CARE, V26, P917
   Baker FM, 1999, J NATL MED ASSOC, V91, P625
   Bergeron N, 2001, INTENS CARE MED, V27, P859, DOI 10.1007/s001340100909
   BLITT CD, 1975, ANESTH ANALG, V54, P607
   Bourne RS, 2008, J PSYCHOSOM RES, V65, P273, DOI 10.1016/j.jpsychores.2008.05.025
   Breitbart W, 1997, J PAIN SYMPTOM MANAG, V13, P128, DOI 10.1016/S0885-3924(96)00316-8
   Breitbart W, 1996, AM J PSYCHIAT, V153, P231
   Bruce AJ, 2007, INT PSYCHOGERIATR, V19, P197, DOI 10.1017/S104161020600425X
   BUDD S, 1974, NURS RES, V23, P341
   Burns A, 2004, J NEUROL NEUROSUR PS, V75, P362, DOI 10.1136/jnnp.2003.023366
   Caplan GA, 2006, AGE AGEING, V35, P53, DOI 10.1093/ageing/afi206
   Chadwick J, 1950, MED WORKS HIPPOCRATE
   CLARFIELD AM, 1988, ANN INTERN MED, V109, P476, DOI 10.7326/0003-4819-109-6-476
   Cole M, 2003, J AM GERIATR SOC, V51, P754, DOI 10.1046/j.1365-2389.2003.51255.x
   COLE MG, 1994, CAN MED ASSOC J, V151, P965
   Cunningham C, 2009, BIOL PSYCHIAT, V65, P304, DOI 10.1016/j.biopsych.2008.07.024
   de Rooij SE, 2007, J PSYCHOSOM RES, V62, P521, DOI 10.1016/j.jpsychores.2006.11.013
   Dilger RN, 2008, J LEUKOCYTE BIOL, V84, P932, DOI 10.1189/jlb.0208108
   Dunn AJ, 2006, CLIN NEUROSCI RES, V6, P52, DOI 10.1016/j.cnr.2006.04.002
   Eikeenbom P, 2002, J PSYCHIATR RES, V36, P269, DOI 10.1016/S0022-3956(02)00006-7
   Eikelenboom P, 1999, DEMENT GERIATR COGN, V10, P319, DOI 10.1159/000017162
   Ely EW, 2001, JAMA-J AM MED ASSOC, V286, P2703, DOI 10.1001/jama.286.21.2703
   Ely EW, 2001, CRIT CARE MED, V29, P1370, DOI 10.1097/00003246-200107000-00012
   Fann JR, 2007, J CLIN ONCOL, V25, P1223, DOI 10.1200/JCO.2006.07.9079
   Fick D, 2000, J Gerontol Nurs, V26, P30
   Flacker JM, 1999, J GERONTOL A-BIOL, V54, pM12, DOI 10.1093/gerona/54.1.M12
   Flacker JM, 1998, AM J GERIAT PSYCHIAT, V6, P31
   Fong TG, 2006, J GERONTOL A-BIOL, V61, P1294, DOI 10.1093/gerona/61.12.1294
   FONG TG, NEUROLOGY IN PRESS
   Gaudreau JD, 2005, MED HYPOTHESES, V64, P471, DOI 10.1016/j.mehy.2004.08.007
   Girard Timothy D, 2008, Handb Clin Neurol, V90, P39, DOI 10.1016/S0072-9752(07)01703-4
   Gleason OC, 2003, PSYCHOSOMATICS, V44, P437, DOI 10.1176/appi.psy.44.5.437
   Haentjens P, 2005, DISABIL REHABIL, V27, P1129, DOI 10.1080/09638280500055529
   Han CS, 2004, PSYCHOSOMATICS, V45, P297, DOI 10.1016/S0033-3182(04)70170-X
   Han L, 2001, ARCH INTERN MED, V161, P1099, DOI 10.1001/archinte.161.8.1099
   Hart RP, 1997, J PSYCHOSOM RES, V43, P417, DOI 10.1016/S0022-3999(97)00140-2
   Hart RP, 1996, PSYCHOSOMATICS, V37, P533, DOI 10.1016/S0033-3182(96)71517-7
   Hshieh TT, 2008, J GERONTOL A-BIOL, V63, P764, DOI 10.1093/gerona/63.7.764
   Hu H, 2006, CHIN J CLIN REHAB, V10, P188
   Hufschmidt A, 2008, ACTA NEUROL SCAND, V118, P245, DOI 10.1111/j.1600-0404.2008.01006.x
   INOUYE S, 2007, DEMENTIAS, P285
   Inouye SK, 1999, DEMENT GERIATR COGN, V10, P393, DOI 10.1159/000017177
   Inouye SK, 1999, AM J MED, V106, P565, DOI 10.1016/S0002-9343(99)00070-4
   Inouye SK, 2006, NEW ENGL J MED, V354, P1157, DOI 10.1056/NEJMra052321
   Inouye SK, 1999, NEW ENGL J MED, V340, P669, DOI 10.1056/NEJM199903043400901
   Inouye SK, 2003, ARCH INTERN MED, V163, P958, DOI 10.1001/archinte.163.8.958
   Inouye SK, 1998, J GERIATR PSYCH NEUR, V11, P118, DOI 10.1177/089198879801100302
   INOUYE SK, 1990, ANN INTERN MED, V113, P941, DOI 10.7326/0003-4819-113-12-941
   Inouye SK, 1998, CLIN GERIATR MED, V14, P745
   Jalan R, 2003, METAB BRAIN DIS, V18, P37, DOI 10.1023/A:1021978618745
   Kalisvaart KJ, 2005, J AM GERIATR SOC, V53, P1658, DOI 10.1111/j.1532-5415.2005.53503.x
   Kaneko Tetsuya, 1999, Yonago Acta Medica, V42, P179
   Katz IR, 2001, AM J GERIAT PSYCHIAT, V9, P148, DOI 10.1176/appi.ajgp.9.2.148
   Kim JY, 2005, PSYCHIAT CLIN NEUROS, V59, P183, DOI 10.1111/j.1440-1819.2005.01355.x
   KISHI Y, 1995, GEN HOSP PSYCHIAT, V17, P371, DOI 10.1016/0163-8343(95)00056-W
   Kudoh A, 2005, NEUROIMMUNOMODULAT, V12, P60, DOI 10.1159/000082365
   LAZARUS HR, 1968, AM J PSYCHIAT, V124, P1190, DOI 10.1176/ajp.124.9.1190
   Leslie DL, 2008, ARCH INTERN MED, V168, P27, DOI 10.1001/archinternmed.2007.4
   Leung JM, 2006, NEUROLOGY, V67, P1251, DOI 10.1212/01.wnl.0000233831.87781.a9
   LEVANEN J, 1995, ANESTHESIOLOGY, V82, P1117, DOI 10.1097/00000542-199505000-00005
   LEVKOFF SE, 1992, ARCH INTERN MED, V152, P334, DOI 10.1001/archinte.152.2.334
   Levkoff Sue E., 1994, Comprehensive Therapy, V20, P550
   LIPOWSKI ZJ, 1983, AM J PSYCHIAT, V140, P1426
   Liptzin B, 2005, AM J GERIAT PSYCHIAT, V13, P1100, DOI 10.1176/appi.ajgp.13.12.1100
   Lonergan E, 2007, COCHRANE DB SYST REV, DOI 10.1002/14651858.CD005594.pub2
   MACH JR, 1995, J AM GERIATR SOC, V43, P491, DOI 10.1111/j.1532-5415.1995.tb06094.x
   MacLullich AMJ, 2008, J PSYCHOSOM RES, V65, P229, DOI 10.1016/j.jpsychores.2008.05.019
   Marcantonio E, 2002, J AM GERIATR SOC, V50, P850, DOI 10.1046/j.1532-5415.2002.50210.x
   Marcantonio ER, 2001, J AM GERIATR SOC, V49, P516, DOI 10.1046/j.1532-5415.2001.49108.x
   Marcantonio ER, 2000, J AM GERIATR SOC, V48, P618, DOI 10.1111/j.1532-5415.2000.tb04718.x
   McCusker J, 2003, J GEN INTERN MED, V18, P696, DOI 10.1046/j.1525-1497.2003.20602.x
   McCusker J, 2002, ARCH INTERN MED, V162, P457, DOI 10.1001/archinte.162.4.457
   McCusker J, 2001, CAN MED ASSOC J, V165, P575
   McDowell JA, 1998, J AM GERIATR SOC, V46, P700, DOI 10.1111/j.1532-5415.1998.tb03803.x
   MCINTOSH TK, 1985, PSYCHONEUROENDOCRINO, V10, P303, DOI 10.1016/0306-4530(85)90007-1
   MCKEITH IG, 1984, BRIT J PSYCHIAT, V145, P389, DOI 10.1192/bjp.145.4.389
   Meagher DJ, 1996, BRIT J PSYCHIAT, V168, P512, DOI 10.1192/bjp.168.4.512
   MENDELSON G, 1977, ARCH NEUROL-CHICAGO, V34, P313, DOI 10.1001/archneur.1977.00500170067014
   Morandi A, 2008, INTENS CARE MED, V34, P1907, DOI 10.1007/s00134-008-1177-6
   MURRAY AM, 1993, J GERONTOL, V48, pM181, DOI 10.1093/geronj/48.5.M181
   Mussi C, 1999, J GERIATR PSYCH NEUR, V12, P82, DOI 10.1177/089198879901200208
   Neelon VJ, 1996, NURS RES, V45, P324, DOI 10.1097/00006199-199611000-00002
   Noyan MA, 2003, PROG NEURO-PSYCHOPH, V27, P885, DOI 10.1016/S0278-5846(03)00119-2
   OKEEFFE ST, 1994, NEUROPSYCHOBIOLOGY, V30, P153, DOI 10.1159/000119154
   Pisani MA, 2003, CLIN CHEST MED, V24, P727, DOI 10.1016/S0272-5231(03)00092-3
   PLATT MM, 1994, J NEUROPSYCH CLIN N, V6, P66
   Rahkonen T, 2000, J NEUROL NEUROSUR PS, V69, P519, DOI 10.1136/jnnp.69.4.519
   Robertsson B, 2001, INT CLIN PSYCHOPHARM, V16, P39, DOI 10.1097/00004850-200101000-00005
   Rockwood K, 1999, AGE AGEING, V28, P551, DOI 10.1093/ageing/28.6.551
   ROCKWOOD K, 1993, J GERONTOL, V48, pM162, DOI 10.1093/geronj/48.4.M162
   Rudolph JL, 2008, J GERONTOL A-BIOL, V63, P184, DOI 10.1093/gerona/63.2.184
   Sampson EL, 2007, INT J GERIATR PSYCH, V22, P343, DOI 10.1002/gps.1679
   SCHUSTER P, 1977, CLIN TOXICOL, V10, P437, DOI 10.3109/15563657709046281
   Seitz DP, 2007, J CLIN PSYCHIAT, V68, P11, DOI 10.4088/JCP.v68n0102
   Siddiqi N, 2006, AGE AGEING, V35, P350, DOI 10.1093/ageing/afl005
   Slatkin N, 2004, J PAIN SYMPTOM MANAG, V27, P268, DOI 10.1016/j.jpainsymman.2003.07.002
   Sloss EM, 2000, J AM GERIATR SOC, V48, P363, DOI 10.1111/j.1532-5415.2000.tb04691.x
   Soiza RL, 2008, J PSYCHOSOM RES, V65, P239, DOI 10.1016/j.jpsychores.2008.05.021
   Stevens JA, 2006, INJURY PREV, V12, P290, DOI 10.1136/ip.2005.011015
   Strauss GI, 1999, HEPATOLOGY, V30, P1368, DOI 10.1002/hep.510300608
   Thom T, 2006, CIRCULATION, V113, pE85, DOI 10.1161/CIRCULATIONAHA.105.171600
   Thomas C, 2008, BMC NEUROSCI, V9, DOI 10.1186/1471-2202-9-86
   TRZEPACZ P, 2002, NEUROPATHOPHYSIOLOGY
   Trzepacz P T, 2000, Semin Clin Neuropsychiatry, V5, P132
   Trzepacz PT, 2001, J NEUROPSYCH CLIN N, V13, P229, DOI 10.1176/appi.neuropsych.13.2.229
   *US DEP HHS, 2004, PUBL US DEP HHS
   *US FDA, US FDA MEDWATCH HAL
   van Munster BC, 2008, J AM GERIATR SOC, V56, P1704, DOI 10.1111/j.1532-5415.2008.01851.x
   Wei LA, 2008, J AM GERIATR SOC, V56, P823, DOI 10.1111/j.1532-5415.2008.01674.x
   Wengel SP, 1998, J GERIATR PSYCH NEUR, V11, P159, DOI 10.1177/089198879801100308
   WILLIAMS MA, 1985, RES NURS HEALTH, V8, P329, DOI 10.1002/nur.4770080405
   WILLIAMSON JW, 1978, JAMA-J AM MED ASSOC, V239, P631, DOI 10.1001/jama.239.7.631
   Yazgan Y, 2003, J GASTROEN HEPATOL, V18, P1162, DOI 10.1046/j.1440-1746.2003.03141.x
   Yokota H, 2003, PSYCHIAT CLIN NEUROS, V57, P337, DOI 10.1046/j.1440-1819.2003.01126.x
   Young BK, 1997, DRUG AGING, V10, P367, DOI 10.2165/00002512-199710050-00005
NR 118
TC 449
Z9 477
U1 2
U2 67
PU NATURE PUBLISHING GROUP
PI NEW YORK
PA 75 VARICK ST, 9TH FLR, NEW YORK, NY 10013-1917 USA
SN 1759-4758
EI 1759-4766
J9 NAT REV NEUROL
JI Nat. Rev. Neurol.
PD APR
PY 2009
VL 5
IS 4
BP 210
EP 220
DI 10.1038/nrneurol.2009.24
PG 11
WC Clinical Neurology
WE Science Citation Index Expanded (SCI-EXPANDED); Social Science Citation Index (SSCI)
SC Neurosciences & Neurology
GA 442QB
UT WOS:000265854600008
PM 19347026
OA Green Accepted
DA 2022-04-18
ER

PT J
AU Marcantonio, ER
   Flacker, JM
   Michaels, M
   Resnick, NM
AF Marcantonio, ER
   Flacker, JM
   Michaels, M
   Resnick, NM
TI Delirium is independently associated with poor functional recovery after
   hip fracture
SO JOURNAL OF THE AMERICAN GERIATRICS SOCIETY
LA English
DT Article; Proceedings Paper
CT American-Geriatrics-Society National Meeting
CY MAY, 1997
CL ATLANTA, GA
SP Amer Geriatr Soc
DE delirium; hip fracture; functional recovery
ID ACUTE CONFUSIONAL STATES; HOSPITALIZED-PATIENTS; REHABILITATION;
   PREDICTION; MORTALITY; SYMPTOMS; OUTCOMES; DECLINE
AB OBJECTIVE: To evaluate the role of delirium in the natural history of functional recovery after hip fracture surgery, independent of prefracture status.
   DESIGN: Prospective cohort study.
   SETTING: Orthopedic surgery service at a large academic tertiary hospital, with follow-up extending into rehabilitation hospitals, nursing homes, and the community.
   PARTICIPANTS: One hundred twenty-six consenting subjects older than 65 years (mean age 79 +/- 8 years, 79% women) admitted emergently for surgical repair of hip fracture.
   MEASUREMENTS: Detailed assessment at enrollment to ascertain prefracture status through interviews with the patient and designated proxy and review of the medical record. Interviews included administration of standardized instruments (Activities of Daily Living (ADL) Scale, Blessed Dementia Rating Scale, Delirium Symptom Interview) and assessment of ambulation, and prefracture living situation. Medical comorbidity, the nature of the hip fracture, and the surgical repair were obtained from the medical record. All subjects underwent daily interviews for the duration of the hospitalization, including the Mini-Mental State Examination and Delirium Symptom Interview, and delirium was diagnosed using the Confusion Assessment Methods algorithm. Patients and proxies were recontacted 1 and 6 months after fracture, and underwent interviews similar to those at enrollment to determine death, persistent delirium, decline in ADL function, decline in ambulation, or new nursing home placement.
   RESULTS: Delirium occurred in 52/126 (41%) of patients, and persisted in 20/52 (39%) at hospital discharge, 15/52 (32%) at 1 month, and 3/52 (6%) at 6 months. Patients aged 80 years or older, acid those with prefracture cognitive impairment, ADL functional impairment, and high medical comorbidity were more likely to develop delirium. However, after adjusting for these factors, delirium was still significantly associated with outcomes indicative of poor functional recovery 1 month after hip Fracture: ADL decline (odds ratio (OR) = 2.6; 95% confidence interval (95% CI), 1.1- 6.1), decline in ambulation (OR = 2.6; 95% CI, 1.03-6.5), and death or new nursing home placement (OR = 3.0; 95% CI, 1.1-8.4). Patients whose delirium persisted at 1 month had worse outcomes than those whose delirium had resolved.
   CONCLUSIONS: Delirium is common, persistent, and independently associated with poor functional recovery 1 month after hip fracture even after adjusting for prefracture frailty. Further research is necessary to identify the mechanisms by which delirium contributes to poor functional recovery, and to determine whether interventions designed to prevent or reduce delirium can improve recovery after hip fracture.
C1 Harvard Univ, Sch Med, Hebrew Rehabil Ctr Aged, Dept Med, Boston, MA 02131 USA.
   Harvard Univ, Sch Med, Hebrew Rehabil Ctr Aged, Rehabil & Training Inst, Boston, MA 02131 USA.
   Brigham & Womens Hosp, Div Gen Med, Boston, MA 02115 USA.
RP Marcantonio, ER (通讯作者)，Harvard Univ, Sch Med, Hebrew Rehabil Ctr Aged, Dept Med, 1200 Ctr St, Boston, MA 02131 USA.
RI Marcantonio, Edward/U-3929-2017
OI Marcantonio, Edward/0000-0002-2911-4250
FU NATIONAL INSTITUTE ON AGINGUnited States Department of Health & Human
   ServicesNational Institutes of Health (NIH) - USANIH National Institute
   on Aging (NIA) [K08AG000648, P60AG008812] Funding Source: NIH RePORTER;
   NIA NIH HHSUnited States Department of Health & Human ServicesNational
   Institutes of Health (NIH) - USANIH National Institute on Aging (NIA)
   [P60-AG08812-06, KO8-AG00648] Funding Source: Medline
CR Albert M S, 1992, J Geriatr Psychiatry Neurol, V5, P14
   BLESSED G, 1968, BRIT J PSYCHIAT, V114, P797, DOI 10.1192/bjp.114.512.797
   BONAR SK, 1990, J AM GERIATR SOC, V38, P1139, DOI 10.1111/j.1532-5415.1990.tb01378.x
   CHARLSON ME, 1987, J CHRON DIS, V40, P373, DOI 10.1016/0021-9681(87)90171-8
   CREDITOR MC, 1993, ANN INTERN MED, V118, P219, DOI 10.7326/0003-4819-118-3-199302010-00011
   CUMMINGS SR, 1990, CLIN ORTHOP RELAT R, P163
   FOLSTEIN MF, 1975, J PSYCHIAT RES, V12, P189, DOI 10.1016/0022-3956(75)90026-6
   Fox KM, 1996, J AM GERIATR SOC, V44, P371, DOI 10.1111/j.1532-5415.1996.tb06404.x
   FRANCIS J, 1992, J AM GERIATR SOC, V40, P829, DOI 10.1111/j.1532-5415.1992.tb01859.x
   FRANCIS J, 1992, J AM GERIATR SOC, V40, P848, DOI 10.1111/j.1532-5415.1992.tb01861.x
   GUSTAFSON Y, 1988, J AM GERIATR SOC, V36, P525, DOI 10.1111/j.1532-5415.1988.tb04023.x
   GUSTAFSON Y, 1991, J AM GERIATR SOC, V39, P655, DOI 10.1111/j.1532-5415.1991.tb03618.x
   Hosmer DL, 1989, APPL LOGISTIC REGRES
   INOUYE SK, 1990, ANN INTERN MED, V113, P941, DOI 10.7326/0003-4819-113-12-941
   Inouye SK, 1998, J GEN INTERN MED, V13, P234, DOI 10.1046/j.1525-1497.1998.00073.x
   KATZ S, 1963, JAMA-J AM MED ASSOC, V185, P914, DOI 10.1001/jama.1963.03060120024016
   KIEL DP, 1994, AM J PUBLIC HEALTH, V84, P1281, DOI 10.2105/AJPH.84.8.1281
   Koval KJ, 1998, CLIN ORTHOP RELAT R, P22
   KOVAL KJ, 1995, CLIN ORTHOP RELAT R, P150
   LEVKOFF SE, 1992, ARCH INTERN MED, V152, P334, DOI 10.1001/archinte.152.2.334
   Lieberman D, 1996, DISABIL REHABIL, V18, P224, DOI 10.3109/09638289609166305
   Magaziner J, 1997, AM J EPIDEMIOL, V146, P418, DOI 10.1093/oxfordjournals.aje.a009295
   MAGAZINER J, 1990, J GERONTOL, V45, pM101, DOI 10.1093/geronj/45.3.M101
   MARCANTONIO ER, 1994, JAMA-J AM MED ASSOC, V271, P134, DOI 10.1001/jama.271.2.134
   Marcantonio ER, 1998, J GEN INTERN MED, V13, P621, DOI 10.1046/j.1525-1497.1998.00185.x
   MAROTTOLI RA, 1994, AM J PUBLIC HEALTH, V84, P1807, DOI 10.2105/AJPH.84.11.1807
   MAROTTOLI RA, 1992, J AM GERIATR SOC, V40, P861, DOI 10.1111/j.1532-5415.1992.tb01980.x
   MULLEN JO, 1992, CLIN ORTHOP RELAT R, V280, P214
   MURRAY AM, 1993, J GERONTOL, V48, pM181, DOI 10.1093/geronj/48.5.M181
   O'Brien L A, 1993, J Gerontol Nurs, V19, P25
   PARKER MJ, 1995, AGE AGEING, V24, P96, DOI 10.1093/ageing/24.2.96
   ROCCAFORTE WH, 1992, J AM GERIATR SOC, V40, P697, DOI 10.1111/j.1532-5415.1992.tb01962.x
   Svensson O, 1996, J BONE JOINT SURG BR, V78B, P115, DOI 10.1302/0301-620X.78B1.0780115
   Wolinsky FD, 1997, AM J PUBLIC HEALTH, V87, P398, DOI 10.2105/AJPH.87.3.398
   Young Y, 1997, J AM GERIATR SOC, V45, P288, DOI 10.1111/j.1532-5415.1997.tb00942.x
   ZUCKERMAN JD, 1992, CLIN ORTHOP RELAT R, P213
NR 36
TC 446
Z9 458
U1 1
U2 28
PU WILEY
PI HOBOKEN
PA 111 RIVER ST, HOBOKEN 07030-5774, NJ USA
SN 0002-8614
EI 1532-5415
J9 J AM GERIATR SOC
JI J. Am. Geriatr. Soc.
PD JUN
PY 2000
VL 48
IS 6
BP 618
EP 624
DI 10.1111/j.1532-5415.2000.tb04718.x
PG 7
WC Geriatrics & Gerontology; Gerontology
WE Science Citation Index Expanded (SCI-EXPANDED); Social Science Citation Index (SSCI); Conference Proceedings Citation Index - Science (CPCI-S); Conference Proceedings Citation Index - Social Science &amp; Humanities (CPCI-SSH)
SC Geriatrics & Gerontology
GA 321YV
UT WOS:000087483700003
PM 10855596
DA 2022-04-18
ER

PT J
AU McCusker, J
   Cole, M
   Abrahamowicz, M
   Primeau, F
   Belzile, E
AF McCusker, J
   Cole, M
   Abrahamowicz, M
   Primeau, F
   Belzile, E
TI Delirium predicts 12-month mortality
SO ARCHIVES OF INTERNAL MEDICINE
LA English
DT Article
ID COGNITIVE DECLINE; INFORMANT QUESTIONNAIRE; HOSPITAL PATIENTS; MEDICAL
   PATIENTS; ELDERLY IQCODE; VALIDATION; PROGNOSIS; SEVERITY; OUTCOMES;
   DEMENTIA
AB Background: Delirium has not been found to be a significant predictor of postdischarge mortality, but previous research has methodologic limitations including small sample sizes and inadequate control of confounding This study aimed to determine the independent effects of presence of delirium, type of delirium (incident vs prevalent), and severity of delirium symptoms on 12-month mortality among older medical inpatients.
   Methods: A prospective, observational study of 2 cohorts of medical inpatients was conducted with patients 65 years or older: 243 patients had prevalent or incident delirium, and 118 controls had no delirium. Baseline measures included presence of delirium and/or dementia, severity of delirium symptoms, physical function, comorbidity, and physiological and clinical severity of illness. Mortality during the 12 months after enrollment was analyzed with the Cox proportional hazards model with adjustment for covariates.
   Results: The unadjusted hazard ratio of delirium with mortality was 3.44 (95% confidence interval, 2.05-5.75); the adjusted hazard ratio was 2.11 (95% confidence interval, 1.18-3.77). The effect of delirium was sustained over the entire 12-month period after adjustment for covariates and was stronger among patients without dementia. Among patients with dementia, there was a weak, nonsignificant effect of delirium on survival. After adjustment for covariates, mortality did not differ between patients with incident and prevalent delirium, but among patients with delirium without dementia, greater severity of delirium symptoms was associated with higher mortality.
   Conclusions: Delirium is an independent marker for increased mortality among older medical inpatients during the 12 months after hospital admission. It is a particularly important prognostic marker among patients without dementia.
C1 St Marys Hosp, Dept Clin Epidemiol & Community Studies, Montreal, PQ H3T 1M5, Canada.
   St Marys Hosp, Dept Psychiat, Montreal, PQ H3T 1M5, Canada.
   McGill Univ, Montreal, PQ, Canada.
   Montreal Gen Hosp, Div Clin Epidemiol, Montreal, PQ, Canada.
RP McCusker, J (通讯作者)，St Marys Hosp, Dept Clin Epidemiol & Community Studies, 3830 Lacombe Ave Rm 2508, Montreal, PQ H3T 1M5, Canada.
OI Abrahamowicz, Michal/0000-0002-3172-3952
CR Abrahamowicz M, 1996, J AM STAT ASSOC, V91, P1432, DOI 10.2307/2291569
   CHARLSON ME, 1986, J CHRON DIS, V39, P439, DOI 10.1016/0021-9681(86)90111-6
   CHARLSON ME, 1987, J CHRON DIS, V40, P373, DOI 10.1016/0021-9681(87)90171-8
   COLE M, IN PRESS CMAJ
   COLE MG, 1993, CAN MED ASSOC J, V149, P41
   COX DR, 1972, J R STAT SOC B, V34, P187
   Fillenbaum G., 1978, MULTIDIMENSIONAL FUN
   FRANCIS J, 1992, J AM GERIATR SOC, V40, P601, DOI 10.1111/j.1532-5415.1992.tb02111.x
   FRANCIS J, 1990, JAMA-J AM MED ASSOC, V263, P1097, DOI 10.1001/jama.263.8.1097
   INOUYE SK, 1993, ANN INTERN MED, V119, P474, DOI 10.7326/0003-4819-119-6-199309150-00005
   INOUYE SK, 1990, ANN INTERN MED, V113, P941, DOI 10.7326/0003-4819-113-12-941
   Inouye SK, 1998, J GEN INTERN MED, V13, P234, DOI 10.1046/j.1525-1497.1998.00073.x
   Jorm AF, 1996, AGE AGEING, V25, P125, DOI 10.1093/ageing/25.2.125
   JORM AF, 1994, PSYCHOL MED, V24, P145, DOI 10.1017/S003329170002691X
   Jorm AF, 1996, INT J GERIATR PSYCH, V11, P131
   KNAUS WA, 1985, CRIT CARE MED, V13, P818, DOI 10.1097/00003246-198510000-00009
   LAW S, 1995, BRIT J PSYCHIAT, V167, P541, DOI 10.1192/bjp.167.4.541
   LEWIS LM, 1995, AM J EMERG MED, V13, P142, DOI 10.1016/0735-6757(95)90080-2
   McCusker J, 1998, Int Psychogeriatr, V10, P421, DOI 10.1017/S1041610298005493
   OKeeffe S, 1997, J AM GERIATR SOC, V45, P174, DOI 10.1111/j.1532-5415.1997.tb04503.x
   PFEIFFER E, 1975, J AM GERIATR SOC, V23, P433, DOI 10.1111/j.1532-5415.1975.tb00927.x
   POMPEI P, 1994, J AM GERIATR SOC, V42, P809, DOI 10.1111/j.1532-5415.1994.tb06551.x
   RABINS PV, 1982, BRIT J PSYCHIAT, V140, P149, DOI 10.1192/bjp.140.2.149
   Rockwood K, 1999, AGE AGEING, V28, P551, DOI 10.1093/ageing/28.6.551
   THOMAS RI, 1988, ARCH GEN PSYCHIAT, V45, P937
NR 25
TC 436
Z9 439
U1 0
U2 14
PU AMER MEDICAL ASSOC
PI CHICAGO
PA 515 N STATE ST, CHICAGO, IL 60610 USA
SN 0003-9926
J9 ARCH INTERN MED
JI Arch. Intern. Med.
PD FEB 25
PY 2002
VL 162
IS 4
BP 457
EP 463
DI 10.1001/archinte.162.4.457
PG 7
WC Medicine, General & Internal
WE Science Citation Index Expanded (SCI-EXPANDED)
SC General & Internal Medicine
GA 521RF
UT WOS:000173854800013
PM 11863480
OA Bronze
DA 2022-04-18
ER

PT J
AU ISBELL, H
   FRASER, HF
   WIKLER, A
   BELLEVILLE, RE
   EISENMAN, AJ
AF ISBELL, H
   FRASER, HF
   WIKLER, A
   BELLEVILLE, RE
   EISENMAN, AJ
TI AN EXPERIMENTAL STUDY OF THE ETIOLOGY OF RUM FITS AND DELIRIUM TREMENS
SO QUARTERLY JOURNAL OF STUDIES ON ALCOHOL
LA English
DT Article
CR Bowman KM, 1939, J AMER MED ASSOC, V112, P1217, DOI 10.1001/jama.1939.02800130001001
   BOWMAN KM, 1942, EFFECTS ALCOHOL INDI, P97
   FRASER HF, SUBSTITUTION ALCOHOL
   Greenberg LA, 1941, Q J STUD ALCOHOL, V2, P57
   ISBELL H, 1950, ANN INTERN MED, V33, P108, DOI 10.7326/0003-4819-33-1-108
   Kalinowsky LB, 1942, ARCH NEURO PSYCHIATR, V48, P946, DOI 10.1001/archneurpsyc.1942.02290120098006
   Kolb L, 1938, AM J PSYCHIAT, V94, P759, DOI 10.1176/ajp.94.4.759
   Lecoq R, 1951, ENCEPHALE, V40, P403
   Newman H, 1937, J NERV MENT DIS, V86, P428, DOI 10.1097/00005053-193710000-00005
   NEWMAN HW, 1952, SCIENCE, V116, P328, DOI 10.1126/science.116.3013.328
   Piker P, 1937, AM J PSYCHIAT, V93, P1387, DOI 10.1176/ajp.93.6.1387
   TITECA J, 1946, J BELG NEUROL PSYCH, V46, P33
   Victor M, 1953, RES PUBL ASSOC RES N, V32, P526
   Widmark EMP, 1933, BIOCHEM Z, V267, P128
   1954, WHO1 EXP COMM ALC 84
NR 15
TC 435
Z9 436
U1 0
U2 7
PU RUTGERS CENTER ALCOHOL STUDIES
PI NEW BRUNSWICK
PA PUBLICATIONS DIVISION, NEW BRUNSWICK, NJ 08903 USA
SN 0033-5649
J9 Q J STUD ALCOHOL
JI Q. J. Stud. Alcohol
PY 1955
VL 16
IS 1
BP 1
EP 33
PG 33
WC Substance Abuse
WE Science Citation Index Expanded (SCI-EXPANDED); Social Science Citation Index (SSCI)
SC Substance Abuse
GA XE131
UT WOS:A1955XE13100001
PM 14372008
DA 2022-04-18
ER

PT J
AU Morrison, RS
   Magaziner, J
   Gilbert, M
   Koval, KJ
   McLaughlin, MA
   Orosz, G
   Strauss, E
   Siu, AL
AF Morrison, RS
   Magaziner, J
   Gilbert, M
   Koval, KJ
   McLaughlin, MA
   Orosz, G
   Strauss, E
   Siu, AL
TI Relationship between pain and opioid analgesics on the development of
   delirium following hip fracture
SO JOURNALS OF GERONTOLOGY SERIES A-BIOLOGICAL SCIENCES AND MEDICAL
   SCIENCES
LA English
DT Article
ID POSTOPERATIVE DELIRIUM; PREDICTIVE MODEL; ELDERLY PATIENTS; ADMISSION;
   DISCHARGE
AB Background. Delirium and pain are common following hip fracture. Untreated pain has been shown to increase the risk of delirium in older adults undergoing elective surgery. This study was performed to examine the relationship among pain, analgesics, and other factors on delirium in hip fracture patients.
   Methods. We conducted a prospective cohort study at four New York hospitals that enrolled 541 patients with hip fracture and without delirium. Delirium was identified prospectively by patient interview supplemented by medical record review. Multiple logistic regression was used to identify risk factors.
   Results. Eighty-seven of 541 patients (16%) became delirious. Among all subjects, risk factors for delirium were cognitive impairment (relative risk, or RR, 3.6; 95% confidence interval, or Cl, 1.8-7.2), abnormal blood pressure (RR 2.3, 95% CI 1.2-4.7), and heart failure (RR 2.9, 95% CI 1.6-5.3). Patients who received less than 10 mg of parenteral morphine sulfate equivalents per day were more likely to develop delirium than patients who received more analgesia (RR 5.4, 95% Cl 2.4-12.3). Patients who received meperidine were at increased risk of developing delirium as compared with patients who received other opioid analgesics (RR 2.4, 95% Cl 1.3-4.5). In cognitively intact patients, severe pain significantly increased the risk of delirium (RR 9.0, 95% CI 1.8-45.2).
   Conclusions. Using admission data, clinicians can identify patients at high risk for delirium following hip fracture. Avoiding opioids or using very low doses of opioids increased the risk of delirium. Cognitively intact patients with undertreated pain were nine times more likely to develop delirium than patients whose pain was adequately treated. Undertreated pain and inadequate analgesia appear to be risk factors for delirium in frail older adults.
C1 Mt Sinai Sch Med, Dept Geriatr & Adult Dev, New York, NY 10029 USA.
   Mt Sinai Sch Med, Dept Orthopaed, New York, NY 10029 USA.
   Mt Sinai Sch Med, Dept Med, New York, NY 10029 USA.
   Univ Maryland, Sch Med, Dept Epidemiol & Prevent Med, Baltimore, MD 21201 USA.
   NYU, Sch Med, Inst Orthopaed, New York, NY USA.
RP Morrison, RS (通讯作者)，Mt Sinai Sch Med, Dept Geriatr, Box 1070,1 Gustave L Levy Pl, New York, NY 10029 USA.
EM sean.morrison@mssm.edu
FU AGENCY FOR HEALTHCARE RESEARCH AND QUALITYUnited States Department of
   Health & Human ServicesAgency for Healthcare Research & Quality
   [U18HS009459] Funding Source: NIH RePORTER; NATIONAL INSTITUTE ON
   AGINGUnited States Department of Health & Human ServicesNational
   Institutes of Health (NIH) - USANIH National Institute on Aging (NIA)
   [K08AG000833] Funding Source: NIH RePORTER; AHRQ HHSUnited States
   Department of Health & Human ServicesAgency for Healthcare Research &
   Quality [U18HS09459-0] Funding Source: Medline; NIA NIH HHSUnited States
   Department of Health & Human ServicesNational Institutes of Health (NIH)
   - USANIH National Institute on Aging (NIA) [K08AG00833-01] Funding
   Source: Medline
CR *AG HLTH CAR POL R, 1999, AHCPR PUBL
   BARRETTCONNOR E, 1995, AM J MED, V98, pS3, DOI 10.1016/S0002-9343(05)80037-3
   Brauer C, 2000, ARCH INTERN MED, V160, P1856, DOI 10.1001/archinte.160.12.1856
   DODDS TA, 1993, ARCH PHYS MED REHAB, V74, P531, DOI 10.1016/0003-9993(93)90119-U
   Dolan MM, 2000, J GERONTOL A-BIOL, V55, pM527, DOI 10.1093/gerona/55.9.M527
   DUGGLEBY W, 1994, J PAIN SYMPTOM MANAG, V9, P19, DOI 10.1016/0885-3924(94)90142-2
   Edlund A, 1999, DEMENT GERIATR COGN, V10, P325, DOI 10.1159/000017163
   GUSTAFSON Y, 1988, J AM GERIATR SOC, V36, P525, DOI 10.1111/j.1532-5415.1988.tb04023.x
   HAMILTON B B, 1991, Archives of Physical Medicine and Rehabilitation, V72, P790
   Hosmer DL, 1989, APPL LOGISTIC REGRES
   INOUYE SK, 1993, ANN INTERN MED, V119, P474, DOI 10.7326/0003-4819-119-6-199309150-00005
   Inouye SK, 1996, JAMA-J AM MED ASSOC, V275, P852, DOI 10.1001/jama.275.11.852
   INOUYE SK, 1990, ANN INTERN MED, V113, P941, DOI 10.7326/0003-4819-113-12-941
   JACOX A, 1994, AM FAM PHYSICIAN, V49, P1853
   LEVKOFF SE, 1992, ARCH INTERN MED, V152, P334, DOI 10.1001/archinte.152.2.334
   Lynch EP, 1998, ANESTH ANALG, V86, P781
   MARCANTONIO ER, 1994, JAMA-J AM MED ASSOC, V272, P1518, DOI 10.1001/jama.272.19.1518
   MARCANTONIO ER, 1994, JAMA-J AM MED ASSOC, V271, P134, DOI 10.1001/jama.271.2.134
   Marcantonio ER, 2001, J AM GERIATR SOC, V49, P516, DOI 10.1046/j.1532-5415.2001.49108.x
   Marcantonio ER, 2000, J AM GERIATR SOC, V48, P618, DOI 10.1111/j.1532-5415.2000.tb04718.x
   Mauthe RW, 1996, ARCH PHYS MED REHAB, V77, P10, DOI 10.1016/S0003-9993(96)90212-9
   Milisen K, 2001, J AM GERIATR SOC, V49, P523, DOI 10.1046/j.1532-5415.2001.49109.x
   Morrison RS, 2000, J PAIN SYMPTOM MANAG, V19, P240, DOI 10.1016/S0885-3924(00)00113-5
   ROCKWOOD K, 1990, J CLIN EPIDEMIOL, V43, P971, DOI 10.1016/0895-4356(90)90080-9
NR 24
TC 428
Z9 457
U1 0
U2 23
PU OXFORD UNIV PRESS INC
PI CARY
PA JOURNALS DEPT, 2001 EVANS RD, CARY, NC 27513 USA
SN 1079-5006
EI 1758-535X
J9 J GERONTOL A-BIOL
JI J. Gerontol. Ser. A-Biol. Sci. Med. Sci.
PD JAN
PY 2003
VL 58
IS 1
BP 76
EP 81
PG 6
WC Geriatrics & Gerontology; Gerontology
WE Science Citation Index Expanded (SCI-EXPANDED); Social Science Citation Index (SSCI)
SC Geriatrics & Gerontology
GA 636GB
UT WOS:000180445300012
PM 12560416
DA 2022-04-18
ER

PT J
AU LEVKOFF, SE
   EVANS, DA
   LIPTZIN, B
   CLEARY, PD
   LIPSITZ, LA
   WETLE, TT
   REILLY, CH
   PILGRIM, DM
   SCHOR, J
   ROWE, J
AF LEVKOFF, SE
   EVANS, DA
   LIPTZIN, B
   CLEARY, PD
   LIPSITZ, LA
   WETLE, TT
   REILLY, CH
   PILGRIM, DM
   SCHOR, J
   ROWE, J
TI DELIRIUM - THE OCCURRENCE AND PERSISTENCE OF SYMPTOMS AMONG ELDERLY
   HOSPITALIZED-PATIENTS
SO ARCHIVES OF INTERNAL MEDICINE
LA English
DT Article
ID ACUTE CONFUSIONAL STATES; MEDICAL PATIENTS; DEMENTIA; CRITERIA; AGE
AB We evaluated the occurrence and persistence of delirium in 325 elderly patients admitted to a teaching hospital from either a defined community or a long-term care facility. Of the study participants, 34 (10.5%) had Diagnostic and Statistical Manual of Mental Disorders, Third Edition-defined delirium at initial evaluation; of the remaining patients, 91 (31.3%) developed new-onset delirium. An additional 110 patients also experienced individual symptoms of delirium without meeting full criteria. Preexisting cognitive impairment and advanced age were associated with increased risk of incident delirium in the community sample but not the institutional one. Delirium was not associated with an increased risk of mortality, but it was associated with a prolonged hospital stay and an increased risk of institutional placement among community-dwelling elderly. Only five patients (4%) experienced resolution of all new symptoms of delirium before hospital discharge, and only 20.8% and 17.7%, respectively, had resolution of all new symptoms by 3 and 6 months after hospital discharge. These data suggest that delirium is a common disorder that may be substantially less transient than currently believed and that incomplete manifestations of the syndrome may be frequent.
C1 ST LUKES HOSP, CTR RES HLTH & AGING, CHICAGO, IL USA.
   HEBREW REHABIL CTR AGED, ROSLINDALE, MA USA.
   INST LIVING, BRACELAND CTR MENTAL HLTH & AGING, HARTFORD, CT USA.
   HARVARD COMMUNITY HLTH PLAN, MEDFORD, MA USA.
   BAYSTATE MED CTR, DEPT PSYCHIAT, SPRINGFIELD, MA 01107 USA.
   BETH ISRAEL HOSP, BOSTON, MA 02215 USA.
   CUNY MT SINAI SCH MED, NEW YORK, NY 10029 USA.
RP LEVKOFF, SE (通讯作者)，HARVARD UNIV, SCH MED, DIV AGING, 643 HUNTINGTON AVE, BOSTON, MA 02115 USA.
RI Cleary, Paul/AAF-7048-2019
CR ALBERT MS, IN PRESS J GERIATR P
   Beresin E V, 1988, J Geriatr Psychiatry Neurol, V1, P127, DOI 10.1177/089198878800100302
   BERGMANN K, 1974, Age and Ageing, V3, P174, DOI 10.1093/ageing/3.3.174
   BLASS JP, 1983, NEUROLOGICAL AGING, P198
   CAMERON DJ, 1987, J AM GERIATR SOC, V35, P1007, DOI 10.1111/j.1532-5415.1987.tb04004.x
   ERKINJUNTTI T, 1986, ARCH INTERN MED, V146, P1923, DOI 10.1001/archinte.146.10.1923
   FRANCIS J, 1990, JAMA-J AM MED ASSOC, V263, P1097, DOI 10.1001/jama.263.8.1097
   GREENFIELD S, 1988, JAMA-J AM MED ASSOC, V260, P2253, DOI 10.1001/jama.260.15.2253
   GREENFIELD S, 1987, JAMA-J AM MED ASSOC, V257, P2766, DOI 10.1001/jama.257.20.2766
   Hodkinson H M, 1973, J R Coll Physicians Lond, V7, P305
   INOUYE SK, 1990, ANN INTERN MED, V113, P941, DOI 10.7326/0003-4819-113-12-941
   JOHNSON JC, 1990, J GERONTOL, V45, pM113, DOI 10.1093/geronj/45.3.M113
   KAPONEN H, 1983, ACTA PSYCHIAT SCAND, V79, P579
   LEVKOFF S, 1991, INT PSYCHOGERIATR, V3, P251
   Levkoff S E, 1986, Annu Rev Gerontol Geriatr, V6, P1
   LIPOWSKI ZJ, 1989, NEW ENGL J MED, V320, P578
   LIPOWSKI ZJ, 1983, AM J PSYCHIAT, V140, P1426
   RABINS PV, 1982, BRIT J PSYCHIAT, V140, P149, DOI 10.1192/bjp.140.2.149
   ROCKWOOD K, 1989, J AM GERIATR SOC, V37, P150, DOI 10.1111/j.1532-5415.1989.tb05874.x
   SEYMOUR DG, 1980, AGE AGEING, V9, P137, DOI 10.1093/ageing/9.3.137
   TRZEPACZ PT, 1988, PSYCHIAT RES, V23, P89, DOI 10.1016/0165-1781(88)90037-6
   [No title captured]
   1987, DIAGNOSTIC STATISTIC, P100
   1981, J R COLL PHYS LOND, V15, P141
NR 24
TC 410
Z9 424
U1 0
U2 9
PU AMER MEDICAL ASSOC
PI CHICAGO
PA 330 N WABASH AVE, STE 39300, CHICAGO, IL 60611-5885 USA
SN 0003-9926
EI 1538-3679
J9 ARCH INTERN MED
JI Arch. Intern. Med.
PD FEB
PY 1992
VL 152
IS 2
BP 334
EP 340
DI 10.1001/archinte.152.2.334
PG 7
WC Medicine, General & Internal
WE Science Citation Index Expanded (SCI-EXPANDED)
SC General & Internal Medicine
GA HE069
UT WOS:A1992HE06900018
PM 1739363
DA 2022-04-18
ER

PT J
AU Sikich, N
   Lerman, J
AF Sikich, N
   Lerman, J
TI Development and psychometric evaluation of the pediatric anesthesia
   emergence delirium scale
SO ANESTHESIOLOGY
LA English
DT Article; Proceedings Paper
CT Annual Meeting of the American-Society-of-Anesthesiologists
CY OCT 12-16, 2002
CL ORLANDO, FL
SP Amer Soc Anesthesiologists
ID EQUALIZATION TUBE INSERTION; SEVOFLURANE ANESTHESIA; RECOVERY
   CHARACTERISTICS; BILATERAL MYRINGOTOMY; INTRANASAL FENTANYL; CHILDRENS
   BEHAVIOR; CARE-UNIT; HALOTHANE; AGITATION; SURGERY
AB Background: Emergence delirium has been investigated in several clinical trials. However, no reliable and valid rating scale exists to measure this phenomenon in children. Therefore, the authors developed and evaluated the Pediatric Anesthesia Emergence Delirium (PAED) scale to measure emergence delirium in children.
   Methods: A list of scale items that were statements describing the emergence behavior of children was compiled, and the items were evaluated for content validity and statistical significance. Items that satisfied these evaluations comprised the PAED scale. Each item was scored front 1 to 4 (with reverse scoring where applicable), and the scores were summed to obtain a total scale score. The degree of emergence delirium varied directly with the total score. Fifty children were enrolled to determine the reliability and validity of the PAED scale. Scale validity was evaluated using five hypotheses: The PAED scale scores correlate negatively with age and time to awakening and positively with clinical judgment scores and Post Hospital Behavior Questionnaire scores, and were greater after sevoflurane than after halothane. The sensitivity of the scale was also determined.
   Results: Five of 27 items that satisfied the content validity and statistical analysis became the PAED scale: (1) The child makes eye contact with the caregiver, (2) the child's actions are purposeful, (3) the child is aware of his/her surroundings, (4) the child is restless, and (5) the child is inconsolable. The internal consistency of the PAED scale was 0.89, and the reliability was 0.84 (95% confidence interval, 0.76-0.90). Three hypotheses supported the validity of the scale: The scores correlated negatively with age (r = - 0.31, P < 0.04) and time to awakening (r = -0.5, P < 0.001) and were greater after sevoflurane anesthesia than halothane (P < 0.008). The sensitivity was 0.64.
   Conclusions: These results support the reliability and validity of the PAED scale.
C1 Univ Toronto, Hosp Sick Children, Dept Anaesthesia, Toronto, ON M5G 1X8, Canada.
RP Sikich, N (通讯作者)，St Michaels Hosp, Dept Anesthesia, 30 Bond St, Toronto, ON M5B 1W8, Canada.
EM sikichn@smh.toronto.on.ca
OI Lerman, Jerrold/0000-0003-4408-9847
CR American Psychiatric Association, 2000, DIAGN STAT MAN MENT, V4th, DOI DOI 10.1176/APPI.BOOKS.9780890423349
   Aono J, 1997, ANESTHESIOLOGY, V87, P1298, DOI 10.1097/00000542-199712000-00006
   Aono J, 1999, ACTA ANAESTH SCAND, V43, P542, DOI 10.1034/j.1399-6576.1999.430509.x
   BASTRON RD, 1967, J AMER MED ASSOC, V200, P883, DOI 10.1001/jama.200.10.883
   Beskow A, 1999, ACTA ANAESTH SCAND, V43, P536, DOI 10.1034/j.1399-6576.1999.430508.x
   Cohen IT, 2002, ANESTH ANALG, V94, P1178, DOI 10.1097/00000539-200205000-00023
   Cohen IT, 2001, ANESTH ANALG, V93, P88
   Cohen J., 1988, STAT POWER BEHAV SCI
   Cole JW, 2002, PAEDIATR ANAESTH, V12, P442, DOI 10.1046/j.1460-9592.2002.00868.x
   CONNERS CK, 1969, AM J PSYCHIAT, V126, P884, DOI 10.1176/ajp.126.6.884
   Cravero J, 2000, PAEDIATR ANAESTH, V10, P419, DOI 10.1046/j.1460-9592.2000.00560.x
   Cravero JP, 2000, J CLIN ANESTH, V12, P397, DOI 10.1016/S0952-8180(00)00180-X
   Davis PJ, 1999, ANESTH ANALG, V88, P34, DOI 10.1097/00000539-199901000-00007
   DAVIS PJ, 1994, ANESTHESIOLOGY, V80, P298, DOI 10.1097/00000542-199402000-00009
   ECKENHOFF J, 1961, ANESTHESIOLOGY, V22, P667, DOI 10.1097/00000542-196109000-00002
   Fan K T, 2000, Kaohsiung J Med Sci, V16, P255
   Finkel JC, 2001, ANESTH ANALG, V92, P1164
   Foesel T, 2001, PAEDIATR ANAESTH, V11, P719, DOI 10.1046/j.1460-9592.2001.00720.x
   Galinkin JL, 2000, ANESTHESIOLOGY, V93, P1378, DOI 10.1097/00000542-200012000-00006
   Grant JS, 1997, RES NURS HEALTH, V20, P269, DOI 10.1002/(SICI)1098-240X(199706)20:3<269::AID-NUR9>3.3.CO;2-3
   Hallen J, 2001, J CLIN ANESTH, V13, P161, DOI 10.1016/S0952-8180(01)00236-7
   HANNALLAH RS, 1987, ANESTHESIOLOGY, V66, P832, DOI 10.1097/00000542-198706000-00023
   Haynes C, 1999, Br J Theatre Nurs, V9, P502
   Heaman D J, 1982, AORN J, V35, P230, DOI 10.1016/S0001-2092(07)68785-7
   Holzki J, 1999, PAEDIATR ANAESTH, V9, P283, DOI 10.1046/j.1460-9592.1999.00415.x
   Holzki J, 2001, PAEDIATR ANAESTH, V11, P249, DOI 10.1046/j.1460-9592.2001.0666a.x
   JOHANNESSON GP, 1995, ACTA ANAESTH SCAND, V39, P546, DOI 10.1111/j.1399-6576.1995.tb04116.x
   Kain Z N, 2000, Acta Anaesthesiol Belg, V51, P217
   Kain ZN, 1999, ANESTHESIOLOGY, V90, P758, DOI 10.1097/00000542-199903000-00018
   KEEGAN NJ, 1995, ANAESTHESIA, V50, P200, DOI 10.1111/j.1365-2044.1995.tb04555.x
   Kulka PJ, 2001, ANESTH ANALG, V93, P335, DOI 10.1097/00000539-200108000-00019
   Lapin SL, 1999, PAEDIATR ANAESTH, V9, P299, DOI 10.1046/j.1460-9592.1999.00351.x
   Lindesay J, 1999, DEMENT GERIATR COGN, V10, P310, DOI 10.1159/000017160
   Lipov E G, 1991, Crit Care Nurs Clin North Am, V3, P145
   LYNN MR, 1986, NURS RES, V35, P382
   MCGRATH PJ, 1985, ADV PAIN RES THER, V9, P395
   Meagher T F, 1988, J Post Anesth Nurs, V3, P247
   Merkel S I, 1997, Pediatr Nurs, V23, P293
   MEYERPAHOULIS E, 1993, NURS CLIN N AM, V28, P519
   NUNNALLY J, 1970, INTRO PSYCHOL MEASUR, P212
   NUNNALLY J, 1978, PSYCHOMETRIC THEORY, P138
   Przybylo HJ, 2003, PAEDIATR ANAESTH, V13, P609, DOI 10.1046/j.1460-9592.2003.01099.x
   SHEFFER LA, 1973, ANESTH ANALG, V52, P853
   Sherwin TS, 2000, ANN EMERG MED, V35, P229, DOI 10.1016/S0196-0644(00)70073-4
   Shields J R, 1980, MCN Am J Matern Child Nurs, V5, P170, DOI 10.1097/00005721-198005000-00009
   SHROUT PE, 1979, PSYCHOL BULL, V86, P420, DOI 10.1037/0033-2909.86.2.420
   SMESSAERT A, 1960, BRIT J ANAESTH, V32, P181, DOI 10.1093/bja/32.4.181
   STREINER DL, 1994, PERCEPT MOTOR SKILL, V78, P275, DOI 10.2466/pms.1994.78.1.275
   STREINER DL, 1993, CAN J PSYCHIAT, V38, P140, DOI 10.1177/070674379303800214
   STREINER DL, 1995, HLTH MEASUREMENT SCA, P15
   THOMPSON RH, 1993, J DEV BEHAV PEDIATR, V14, P28
   Uezono S, 2000, ANESTH ANALG, V91, P563, DOI 10.1213/00000539-200009000-00012
   VERNON DTA, 1966, AM J DIS CHILD, V111, P581, DOI 10.1001/archpedi.1966.02090090053003
   Viitanen H, 2000, ACTA ANAESTH SCAND, V44, P101, DOI 10.1034/j.1399-6576.2000.440118.x
   VINING DJ, 1992, RADIOGRAPHICS, V12, P1147, DOI 10.1148/radiographics.12.6.1439017
   Voepel-Lewis T, 2003, ANESTH ANALG, V96, P1625, DOI 10.1213/01.ANE.0000062522.21048.61
   WATCHA MF, 1992, CAN J ANAESTH, V39, P649, DOI 10.1007/BF03008224
   Wilson T A, 1990, J Post Anesth Nurs, V5, P16
   ZAR JH, 1984, BIOSTAT ANAL, P309
NR 59
TC 399
Z9 452
U1 1
U2 23
PU LIPPINCOTT WILLIAMS & WILKINS
PI PHILADELPHIA
PA TWO COMMERCE SQ, 2001 MARKET ST, PHILADELPHIA, PA 19103 USA
SN 0003-3022
EI 1528-1175
J9 ANESTHESIOLOGY
JI Anesthesiology
PD MAY
PY 2004
VL 100
IS 5
BP 1138
EP 1145
DI 10.1097/00000542-200405000-00015
PG 8
WC Anesthesiology
WE Science Citation Index Expanded (SCI-EXPANDED); Conference Proceedings Citation Index - Science (CPCI-S)
SC Anesthesiology
GA 815VS
UT WOS:000221070400014
PM 15114210
DA 2022-04-18
ER

PT J
AU Salluh, JIF
   Wang, H
   Schneider, EB
   Nagaraja, N
   Yenokyan, G
   Damluji, A
   Serafim, RB
   Stevens, RD
AF Salluh, Jorge I. F.
   Wang, Han
   Schneider, Eric B.
   Nagaraja, Neeraja
   Yenokyan, Gayane
   Damluji, Abdulla
   Serafim, Rodrigo B.
   Stevens, Robert D.
TI Outcome of delirium in critically ill patients: systematic review and
   meta-analysis
SO BMJ-BRITISH MEDICAL JOURNAL
LA English
DT Review
ID INTENSIVE-CARE-UNIT; MECHANICALLY VENTILATED PATIENTS; CONFUSION
   ASSESSMENT METHOD; RANDOMIZED CONTROLLED-TRIAL; TERM COGNITIVE
   IMPAIRMENT; IN-HOSPITAL MORTALITY; RISK-FACTORS; CAM-ICU; CRITICAL
   ILLNESS; ELDERLY-PATIENTS
AB OBJECTIVES
   To determine the relation between delirium in critically ill patients and their outcomes in the short term (in the intensive care unit and in hospital) and after discharge from hospital.
   DESIGN
   Systematic review and meta-analysis of published studies.
   DATA SOURCES
   PubMed, Embase, CINAHL, Cochrane Library, and PsychINFO, with no language restrictions, up to 1 January 2015.
   ELIGIBILITY CRITERIA FOR SELECTION STUDIES
   Reports were eligible for inclusion if they were prospective observational cohorts or clinical trials of adults in intensive care units who were assessed with a validated delirium screening or rating system, and if the association was measured between delirium and at least one of four clinical endpoints (death during admission, length of stay, duration of mechanical ventilation, and any outcome after hospital discharge). Studies were excluded if they primarily enrolled patients with a neurological disorder or patients admitted to intensive care after cardiac surgery or organ/tissue transplantation, or centered on sedation management or alcohol or substance withdrawal. Data were extracted on characteristics of studies, populations sampled, identification of delirium, and outcomes. Random effects models and meta-regression analyses were used to pool data from individual studies.
   RESULTS
   Delirium was identified in 5280 of 16 595 (31.8%) critically ill patients reported in 42 studies. When compared with control patients without delirium, patients with delirium had significantly higher mortality during admission (risk ratio 2.19, 94% confidence interval 1.78 to 2.70; P< 0.001) as well as longer durations of mechanical ventilation and lengths of stay in the intensive care unit and in hospital (standard mean differences 1.79 (95% confidence interval 0.31 to 3.27; P< 0.001), 1.38 (0.99 to 1.77; P< 0.001), and 0.97 (0.61 to 1.33; P< 0.001), respectively). Available studies indicated an association between delirium and cognitive impairment after discharge.
   CONCLUSIONS
   Nearly a third of patients admitted to an intensive care unit develop delirium, and these patients are at increased risk of dying during admission, longer stays in hospital, and cognitive impairment after discharge.
C1 [Salluh, Jorge I. F.; Serafim, Rodrigo B.] DOR Inst Res & Educ, Rio De Janeiro, Brazil.
   [Wang, Han; Schneider, Eric B.; Nagaraja, Neeraja] Johns Hopkins Univ, Sch Med, Dept Surg, Baltimore, MD 21205 USA.
   [Yenokyan, Gayane] Johns Hopkins Bloomberg Sch Publ Hlth, Dept Biostat, Baltimore, MD USA.
   [Damluji, Abdulla] Univ Miami, Miller Sch Med, Elaine & Sydney Sussman Cardiac Catheterizat Labs, Cardiovasc Div, Miami, FL 33136 USA.
   [Serafim, Rodrigo B.] Univ Fed Rio de Janeiro, Dept Internal Med, Rio De Janeiro, Brazil.
   [Stevens, Robert D.] Johns Hopkins Univ, Sch Med, Dept Anesthesiol & Crit Care Med Neurol Neurosurg, Baltimore, MD 21287 USA.
RP Stevens, RD (通讯作者)，Johns Hopkins Univ, Sch Med, Dept Anesthesiol & Crit Care Med Neurol Neurosurg, Baltimore, MD 21287 USA.
EM rstevens@jhmi.edu
RI Salluh, Jorge/AAF-2682-2021; Damluji, Abdulla A/AAC-1054-2020; dantas,
   vicente c souza/L-2648-2013
OI Salluh, Jorge/0000-0002-8164-1453; Damluji, Abdulla
   A/0000-0002-8774-6416; Yenokyan, Gayane/0000-0003-1482-5612
CR Aldemir M, 2001, CRIT CARE, V5, P265, DOI 10.1186/cc1044
   Almeida ICT, 2014, PLOS ONE, V9, DOI 10.1371/journal.pone.0085332
   Angles EM, 2008, AM J SURG, V196, P864, DOI 10.1016/j.amjsurg.2008.07.037
   Balas MC, 2009, CHEST, V135, P18, DOI 10.1378/chest.08-1456
   Barr J, 2013, CRIT CARE MED, V41, P263, DOI 10.1097/CCM.0b013e3182783b72
   Bergeron N, 2001, INTENS CARE MED, V27, P859, DOI 10.1007/s001340100909
   Brummel NE, 2014, CRIT CARE MED, V42, P369, DOI 10.1097/CCM.0b013e3182a645bd
   Buss MK, 2007, J PALLIAT MED, V10, P1083, DOI 10.1089/jpm.2006.0253
   DERSIMONIAN R, 1986, CONTROL CLIN TRIALS, V7, P177, DOI 10.1016/0197-2456(86)90046-2
   Devlin JW, 2010, CRIT CARE MED, V38, P419, DOI 10.1097/CCM.0b013e3181b9e302
   Dubois MJ, 2001, INTENS CARE MED, V27, P1297, DOI 10.1007/s001340101017
   Ely EW, 2001, JAMA-J AM MED ASSOC, V286, P2703, DOI 10.1001/jama.286.21.2703
   Ely EW, 2004, JAMA-J AM MED ASSOC, V291, P1753, DOI 10.1001/jama.291.14.1753
   Fleiss J L, 1993, Stat Methods Med Res, V2, P121, DOI 10.1177/096228029300200202
   Fraser GL, 2013, CRIT CARE MED, V41, pS30, DOI 10.1097/CCM.0b013e3182a16898
   Friedrich JO, 2007, BMC MED RES METHODOL, V7, DOI 10.1186/1471-2288-7-5
   Girard TD, 2010, CRIT CARE MED, V38, P1513, DOI 10.1097/CCM.0b013e3181e47be1
   Harbord RM, 2006, STAT MED, V25, P3443, DOI 10.1002/sim.2380
   Heymann A, 2010, J INT MED RES, V38, P1584, DOI 10.1177/147323001003800503
   Higgins JPT, 2003, BRIT MED J, V327, P557, DOI 10.1136/bmj.327.7414.557
   Higgins JPT, 2011, BMJ-BRIT MED J, V343, DOI 10.1136/bmj.d5928
   Hsieh SJ, 2015, AM J RESP CRIT CARE, V191, P71, DOI 10.1164/rccm.201409-1690OC
   Inouye SK, 2014, LANCET, V383, P911, DOI 10.1016/S0140-6736(13)60688-1
   Inouye SK, 1999, NEW ENGL J MED, V340, P669, DOI 10.1056/NEJM199903043400901
   INOUYE SK, 1993, ANN INTERN MED, V119, P474, DOI 10.7326/0003-4819-119-6-199309150-00005
   INOUYE SK, 1990, ANN INTERN MED, V113, P941, DOI 10.7326/0003-4819-113-12-941
   Kalisvaart KJ, 2005, J AM GERIATR SOC, V53, P1658, DOI 10.1111/j.1532-5415.2005.53503.x
   Kamdar BB, 2013, CRIT CARE MED, V41, P800, DOI 10.1097/CCM.0b013e3182746442
   KISHI Y, 1995, GEN HOSP PSYCHIAT, V17, P371, DOI 10.1016/0163-8343(95)00056-W
   Klein PMC, 2014, BMJ-BRIT MED J, V349, DOI 10.1136/bmj.g6652
   Lahariya S, 2014, GEN HOSP PSYCHIAT, V36, P156, DOI 10.1016/j.genhosppsych.2013.10.010
   Lat I, 2009, CRIT CARE MED, V37, P1898, DOI 10.1097/CCM.0b013e31819ffe38
   Lawlor PG, 2000, ARCH INTERN MED, V160, P786, DOI 10.1001/archinte.160.6.786
   Leslie DL, 2008, ARCH INTERN MED, V168, P27, DOI 10.1001/archinternmed.2007.4
   LEVKOFF SE, 1992, ARCH INTERN MED, V152, P334, DOI 10.1001/archinte.152.2.334
   Lin SM, 2008, J CRIT CARE, V23, P372, DOI 10.1016/j.jcrc.2006.09.001
   Lin SM, 2004, CRIT CARE MED, V32, P2254, DOI 10.1097/01.CCM.0000145587.16421.BB
   Marquis F, 2007, CRIT CARE MED, V35, P2533, DOI 10.1097/01.CCM.0000284506.43390.F3
   Mehta S, 2015, CRIT CARE MED, V43, P557, DOI 10.1097/CCM.0000000000000727
   Micek ST, 2005, CRIT CARE MED, V33, P1260, DOI 10.1097/01.CCM.0000164540.58515.BF
   Milbrandt EB, 2004, CRIT CARE MED, V32, P955, DOI 10.1097/01.CCM.0000119429.16055.92
   Neelon VJ, 1996, NURS RES, V45, P324, DOI 10.1097/00006199-199611000-00002
   OKeeffe S, 1997, J AM GERIATR SOC, V45, P174, DOI 10.1111/j.1532-5415.1997.tb04503.x
   Ouimet S, 2007, INTENS CARE MED, V33, P66, DOI 10.1007/s00134-006-0399-8
   Page VJ, 2009, CRIT CARE, V13, DOI 10.1186/cc7714
   Pandharipande PP, 2013, NEW ENGL J MED, V369, P1306, DOI 10.1056/NEJMoa1301372
   Pandharipande PP, 2007, JAMA-J AM MED ASSOC, V298, P2644, DOI 10.1001/jama.298.22.2644
   Patel SB, 2014, AM J RESP CRIT CARE, V189, P658, DOI 10.1164/rccm.201310-1815OC
   Philbrook HT, 2007, J CLIN EPIDEMIOL, V60, P228, DOI 10.1016/j.jclinepi.2006.06.018
   Pisani MA, 2009, AM J RESP CRIT CARE, V180, P1092, DOI 10.1164/rccm.200904-0537OC
   Plaschke K, 2008, INTENS CARE MED, V34, P431, DOI 10.1007/s00134-007-0920-8
   POMPEI P, 1994, J AM GERIATR SOC, V42, P809, DOI 10.1111/j.1532-5415.1994.tb06551.x
   Ranhoff AH, 2006, AGING CLIN EXP RES, V18, P440
   Reston JT, 2013, ANN INTERN MED, V158, P375, DOI 10.7326/0003-4819-158-5-201303051-00003
   Riker RR, 2009, JAMA-J AM MED ASSOC, V301, P489, DOI 10.1001/jama.2009.56
   Roberts Brigit, 2005, Aust Crit Care, V18, P8, DOI 10.1016/S1036-7314(05)80019-0
   Salluh JI, 2010, CRIT CARE, V14, DOI 10.1186/cc9333
   Sankey SS, 1996, COMMUN STAT SIMULAT, V25, P1031, DOI 10.1080/03610919608813357
   Schweickert WD, 2009, LANCET, V373, P1874, DOI 10.1016/S0140-6736(09)60658-9
   Serafim RB, 2012, ANN INTENSIVE CARE, V2, DOI 10.1186/2110-5820-2-51
   Shankar KN, 2014, J AM GERIATR SOC, V62, P276, DOI 10.1111/jgs.12657
   Sharma A, 2012, GEN HOSP PSYCHIAT, V34, P639, DOI 10.1016/j.genhosppsych.2012.06.009
   Shea B., 2014, NEWCASTLE OTTAWA SCA
   Shehabi Y, 2010, CRIT CARE MED, V38, P2311, DOI 10.1097/CCM.0b013e3181f85759
   Sieber FE, 2010, MAYO CLIN PROC, V85, P18, DOI 10.4065/mcp.2009.0469
   Spronk PE, 2009, INTENS CARE MED, V35, P1276, DOI 10.1007/s00134-009-1466-8
   Stevens RD, 2013, BRAIN DISORDERS IN CRITICAL ILLNESS: MECHANISMS, DIAGNOSIS, AND TREATMENT, P1, DOI 10.1017/CBO9781139248822
   Stevens RD, 2007, INTENS CARE MED, V33, P1876, DOI 10.1007/s00134-007-0772-2
   Stroup DF, 2000, JAMA-J AM MED ASSOC, V283, P2008, DOI 10.1001/jama.283.15.2008
   Sweeting MJ, 2004, STAT MED, V23, P1351, DOI 10.1002/sim.1761
   Task Force on DSM-IV, 2000, DIAGN STAT MAN MENT
   Thomason JWW, 2005, CRIT CARE, V9, pR375, DOI 10.1186/cc3729
   Tomasi CD, 2012, J CRIT CARE, V27, P212, DOI 10.1016/j.jcrc.2011.05.015
   Tsuruta R, 2014, J CRIT CARE, V29, DOI DOI 10.1016/j.jcrc.2014.01.021
   Tsuruta R, 2010, GEN HOSP PSYCHIAT, V32, P607, DOI 10.1016/j.genhosppsych.2010.09.001
   van den Boogaard M, 2014, INTENS CARE MED, V40, P361, DOI 10.1007/s00134-013-3202-7
   van den Boogaard M, 2011, CRIT CARE, V15, DOI 10.1186/cc10598
   van den Boogaard M, 2012, CRIT CARE MED, V40, P112, DOI 10.1097/CCM.0b013e31822e9fc9
   van den Boogaard M, 2010, CRIT CARE, V14, DOI 10.1186/cc9214
   van Eijk MMJ, 2009, CRIT CARE MED, V37, P1881, DOI 10.1097/CCM.0b013e3181a00118
   Van Rompaey B, 2009, J CLIN NURS, V18, P3349, DOI 10.1111/j.1365-2702.2009.02933.x
   Van Rompaey B, 2008, CRIT CARE, V12, DOI 10.1186/cc6790
   Wang W, 2012, CRIT CARE MED, V40, P731, DOI 10.1097/CCM.0b013e3182376e4f
   Widmann CN, 2014, LANCET NEUROL, V13, P630, DOI 10.1016/S1474-4422(14)70017-1
   Witlox J, 2010, JAMA-J AM MED ASSOC, V304, P443, DOI 10.1001/jama.2010.1013
   Wolters AE, 2014, CRIT CARE, V18, DOI 10.1186/cc13929
   Yamaguchi T, 2014, GEN HOSP PSYCHIAT, V36, P634, DOI 10.1016/j.genhosppsych.2014.09.006
   Zhang ZG, 2013, GEN HOSP PSYCHIAT, V35, P105, DOI 10.1016/j.genhosppsych.2012.11.003
NR 88
TC 398
Z9 425
U1 6
U2 58
PU BMJ PUBLISHING GROUP
PI LONDON
PA BRITISH MED ASSOC HOUSE, TAVISTOCK SQUARE, LONDON WC1H 9JR, ENGLAND
SN 1756-1833
J9 BMJ-BRIT MED J
JI BMJ-British Medical Journal
PD JUN 3
PY 2015
VL 350
AR h2538
DI 10.1136/bmj.h2538
PG 10
WC Medicine, General & Internal
WE Science Citation Index Expanded (SCI-EXPANDED)
SC General & Internal Medicine
GA CK0TY
UT WOS:000355919100002
PM 26041151
OA hybrid, Green Published
HC Y
HP N
DA 2022-04-18
ER

PT J
AU Dubois, MJ
   Bergeron, N
   Dumont, M
   Dial, S
   Skrobik, Y
AF Dubois, MJ
   Bergeron, N
   Dumont, M
   Dial, S
   Skrobik, Y
TI Delirium in an intensive care unit: a study of risk factors
SO INTENSIVE CARE MEDICINE
LA English
DT Article
DE delirium; agitation; risk factors; critical care; intensive care unit;
   length of stay; morbidity
ID PATHOPHYSIOLOGY; ANALGESIA
AB Objectives: (1) To establish risk factors for the development of delirium in an intensive care unit (ICU) and (2) to determine the effect of delirium on morbidity, mortality and length of stay.
   Design: Prospective study.
   Setting: Sixteen-bed medical/surgical ICU in a university hospital.
   Patients: Two hundred and sixteen consecutive patients admitted to the ICU for more than 24 h during 5 months were included in the study.
   Interventions: Medical history, selected laboratory values, drugs received and factors that may influence patient psychological and emotional well-being were noted. All patients were screened with a delirium scale. A psychiatrist confirmed the diagnosis of delirium. Major complications such as self-extubation and removal of catheters, as well as mortality and length of stay were recorded.
   Results: Forty patients (19 %) developed delirium-, of these, one-third were not agitated. In the multivariate analysis hypertension, smoking history, abnormal bilirubin level. epidural use and morphine were statistically significantly associated with delirium. Traditional factors associated with the development of delirium on general ward patients were not significant in our study Morbidity (self-extubation and removal of catheters), but not mortality, was clearly increased.
   Conclusion: Predictive risk factors for the development of delirium in studies outside the ICU may not be applicable to critically ill patients. Delirium is associated with increased morbidity. Awareness of patients at risk may lead to better recognition and earlier intervention.
C1 McGill Univ, Dept Crit Care & Respirol, Montreal, PQ, Canada.
   Univ Montreal, Dept Psychiat, Montreal, PQ H3C 3J7, Canada.
   Univ Montreal, Div Crit Care, Montreal, PQ H3C 3J7, Canada.
RP Skrobik, Y (通讯作者)，Hop Maison Neuve Rosemont, 5415 Blvd Assomption, Montreal, PQ H1T 2M4, Canada.
EM skrobiky@total.net
CR American Psychiatric Association, 1994, Diagnostic and statistical manual of mental disorders, V3d
   [Anonymous], 1999, Am J Psychiatry, V156, P1
   ATKINS PM, 1998, CHEST, V113, P1429
   CAMMARANO WB, 1998, PRINCIPLES CRITICAL, P87
   CARROLL RE, 1991, LANCET, V337, P1250
   CELLI BR, 1995, AM J RESP CRIT CARE, V152, pS77
   COLE MG, 1994, CAN MED ASSOC J, V151, P965
   COLE MG, 1993, CAN MED ASSOC J, V149, P41
   DUBIN WR, 1979, J THORAC CARDIOV SUR, V77, P586
   DUBOIS MJ, 1999, INTENSIVE CARE ME S1, V25, pS160
   FISHBAIN DA, 1988, PSYCHOSOMATICS, V29, P346, DOI 10.1016/S0033-3182(88)72376-2
   Fraser CL, 1997, AM J MED, V102, P67, DOI 10.1016/S0002-9343(96)00274-4
   Gallagher R, 1998, J PAIN SYMPTOM MANAG, V16, P76
   Gourley G R, 1997, Adv Pediatr, V44, P173
   HECKERS S, 1999, INTENS CARE MED, P2393
   Herrick IA, 1996, ANAESTHESIA, V51, P356, DOI 10.1111/j.1365-2044.1996.tb07748.x
   King H E, 1990, Neuropsychol Rev, V1, P31, DOI 10.1007/BF01108858
   KNAUS WA, 1985, CRIT CARE MED, V13, P818, DOI 10.1097/00003246-198510000-00009
   LAZARUS HR, 1968, AM J PSYCHIAT, V124, P1190, DOI 10.1176/ajp.124.9.1190
   LEWIS DA, 1983, J AFFECT DISORDERS, V5, P319, DOI 10.1016/0165-0327(83)90022-8
   MADDEN DJ, 1989, HEALTH PSYCHOL, V8, P131, DOI 10.1037/0278-6133.8.2.131
   MARCANTONIO ER, 1994, JAMA-J AM MED ASSOC, V272, P1518, DOI 10.1001/jama.272.19.1518
   MARCANTONIO ER, 1994, JAMA-J AM MED ASSOC, V271, P134, DOI 10.1001/jama.271.2.134
   Newman MF, 2001, NEW ENGL J MED, V344, P395, DOI 10.1056/NEJM200102083440601
   O'Connor PG, 1998, NEW ENGL J MED, V338, P592, DOI 10.1056/NEJM199802263380907
   OCHOA ELM, 1994, CELL MOL NEUROBIOL, V14, P195, DOI 10.1007/BF02088321
   RABINS PV, 1982, BRIT J PSYCHIAT, V140, P149, DOI 10.1192/bjp.140.2.149
   Sessler CN, 1992, CHEST, V102, p191S
   SHAPIRO BA, 1995, CRIT CARE MED, V23, P1596, DOI 10.1097/00003246-199509000-00021
   Stevens LE, 1998, AUST NZ J PSYCHIAT, V32, P805, DOI 10.3109/00048679809073869
   Trzepacz PT, 1996, PSYCHIAT CLIN N AM, V19, P429, DOI 10.1016/S0193-953X(05)70299-9
   TRZEPACZ PT, 1994, PSYCHOSOMATICS, V35, P374, DOI 10.1016/S0033-3182(94)71759-X
   Vincent JL, 1998, CRIT CARE MED, V26, P1793, DOI 10.1097/00003246-199811000-00016
   WALDSTEIN SR, 1991, PSYCHOL BULL, V110, P451, DOI 10.1037/0033-2909.110.3.451
   WEDDINGTON WW, 1982, PSYCHOSOMATICS, V23, P1232
   Wise Michael G., 1997, P2017
NR 36
TC 395
Z9 422
U1 0
U2 16
PU SPRINGER
PI NEW YORK
PA ONE NEW YORK PLAZA, SUITE 4600, NEW YORK, NY, UNITED STATES
SN 0342-4642
EI 1432-1238
J9 INTENS CARE MED
JI Intensive Care Med.
PD AUG
PY 2001
VL 27
IS 8
BP 1297
EP 1304
DI 10.1007/s001340101017
PG 8
WC Critical Care Medicine
WE Science Citation Index Expanded (SCI-EXPANDED); Social Science Citation Index (SSCI)
SC General & Internal Medicine
GA 469PM
UT WOS:000170824100010
PM 11511942
[truncated: 473,328 more chars]
